# Supplementary material for: Spatial regulation of benzylisoquinoline alkaloid biosynthesis in lotus (Nelumbo nucifera) is controlled coordinately through the NnMYC2-NnMYB14-NnCYP80 modules
Source: Hortic Res. 2025 Oct 16;13(2):uhaf283. doi: 10.1093/hr/uhaf283 (PMC12893816; doi:10.1093/hr/uhaf283)
Supplement: Web_Material_uhaf283 [file web_material_uhaf283.zip]

Archive with 2 entries (2 files):
- Supplementary data S1 T2T NnP450 and CYP80 Ref.txt
- Supplementary data S2 CYP80 PEP plus 20 species.txt
