# Supplementary material for: Spatial regulation of benzylisoquinoline alkaloid biosynthesis in lotus (Nelumbo nucifera) is controlled coordinately through the NnMYC2-NnMYB14-NnCYP80 modules
Source: Hortic Res. 2025 Oct 16;13(2):uhaf283. doi: 10.1093/hr/uhaf283 (PMC12893816; doi:10.1093/hr/uhaf283)
Supplement: Web_Material_uhaf283 [file web_material_uhaf283.zip › Supplementary data S2 CYP80 PEP plus 20 species.txt]

>AtrCYP1
MDWVSVAWVMSMLICVHTIIVRACSFTTRKLPPGPKGLPLVGSLLEFGNRPHEALATLAK
THGPLMTLRLGLQTMVVVSSSDMAKEVYQKNDHALAGRFIPLALKVESHDQNTLVWAQIG
PQWRNFRRFCTTQLFTKQRLKSQEVLRHQKVRQMVGLIEKDSAAKRAVAIRRVALLTALN
LLWNIIFSIDMVDPEPFDPQGIQRQAAGCIKKFHQIFNDKIEERLRSRESGCPRCGDFLD
SLLDPIDEKGSKFSRAEILALILELNLAGASTAAVVVEWAMAELLQNPEKMATVKQELSK
TVGYERPVEEADMDRLPYLQAVIKETLRFHPPGPLFLPHRANATVEVAGFIIPKNTTVVI
NYWAISREACTWENPTTFSPERFMGSDINYKGRDFSFIPFGGGRRICPGLPLGERMVQLL
LASLLHSFEWELPLGCKPEEMDMSDKLGLALHKKVPLEAIPMKKN*
>AtrCYP2
MDRLPYLRAVIKETLRLHPPVPLLLPHMANATVEIAEFVIPKDSTVVINYWAISREARTW
ENPTTFSPERFMGSDVDFKGRDFSFIPFGGCRRICPGLPLAERMVQLMLASLLHSFDWDH
PLGCKPEDMDMSEKFWLTMHKKVPLEAIPIKKN*
>AtrCYP3
MMGKDWGSLPWLMSMLICLYTLVVWAGRKSPKLPPGPKGLPLLGSLLELGNRPHAALATL
AKTHGPLMTLRLGLRTVVVASSSDMAKEVCQKNDHALASRFAPEAIKVDSHDQYSIAWGG
ISPLWRNVRRVSTTHLFTKQQVESQEFLHHQKVQQMVGIIEKDCAAKRAVAIRRVAFLTG
INLLSNMIFSVDVVDPEASEFKQLLSSLGEELGRPNVADYFPLLRHFDLQGIQRRAAGCI
KKLHQIFNEKIEERLRFRESGQPRCGDFLDILLDPIDAKGSKFSRAEILSLIIELYFGGS
ESNSITVEWAMAELLHNPAQMATVKQELSEKVGHQRAVEEADMDRLPYLQAVIKESLRLH
PPGPLLLPRRADATVEIAGFVIPKHTTVVINVWAISREARTWENPTTFSPERFIGSDVNY
KGGDFSFIPFGAGRRICPGLLLAERIVQLMLASLLQSFDWELPLGWKPEEMDMSEELGFT
LHKKVPLEVIPMKKN*
>AtrCYP4
MYAAGSETTATTVEWAMAELLHNPNKMAMAKQELKENIGSTMHTVEETDLGRLPYLQAVV
KETLRLHPPVPLLLPHRADVTVKVRGYVIPKHTQVLVNAWAIGRDVQVWENPTAFIPERF
VGSNINYKGRDFQYIPFGAGRRICPGLPLGVRMVQIVLASLLHSFDWELPDGLKPEEMDM
RDKFGVTLQKAVPLEAVPVKGEGSLRVE*
>AtrCYP5
MHNRGATIDKCMGDHGRYLQAAVKETLRLHPPGYVIPGHTQVLINAWAIGRDPQMWENPT
TFTLERFMGHGRVYEKSDASEIIREKRRKRESVENGWASLVLLLPLVMYFCWEKLVPNKS
GRLPPGPTGLPIVGSLHKLGAKPNEALTALARTHGPIMTLRLGFLTTVVVSSSDMAREVL
QKNDQAFAGRVILDAVTVDSHHNFSIAWGQVGPYWRTLRRLCNTQLFTTQRLDALQALRH
RKVHELLELVDQYSDARKAVHMGRMAFVTSLNLLSNMIFSSDMVDPQSESVGELKELIWS
IMEGVGTPNIADYFPFLRPLDPQGIKRKNIVQVRRLHQLLNEKIDERVGARERGQPIYGD
FIDVLLDYSDQESGSKFSRAGILAPLVDMYLAGSDTTATTLEWAMAELLHNPEKMAAAKQ
ELKENIAGSMHTVQESDLGRLPYLQAVVKETLRLHPPVPLLLPHRADVTVKVSGYVIPEH
TQVLVNAWAIGRDVQVWENPTAFIPERFVGSNIDFKGRDFQYIPFGAGRRICPGLPLGVR
MVHIMLASLLHSFYWELPDGLKPEEMDIKDKFGVTLQKAVPLVAVPVKYLGGVAA*
>AtrCYP6
MHMEQVLWSTGACALSLLFCALALALMLLTGKRQSHLPPGPKGLPMVGSLHRLGSRPHEA
LAALAETHGSLMTLQLGFMTTVVVSSSEMAKEVLQKNDLVFGGRTVIEVLKMRSYPEGSL
VWAQTGPRWRALRRICTTQLFTPQRLDSLQALRCQKVHEMVELIRQAEPAVDIGRAAFVT
SMNIISNMIFSADMVNPNSGSAQEFRDVVWAIMEVAGAPNLADYFPMLKALDPQGLKGRC
NKLFGRLHQFLNVKIDERLQSRERGGVDRGDFIDAILDSKQENGVDFSRSEILALLTVRH
YPRLCYAENEKDLFVAGSDTSSTTVEWAMAELLRNPDKMAMANMELSRILGGPEHIMEEL
DISRLPYLQSVVKETWRFHPPVPLLIPHRADATVNVAGYIVPKHTQVLINYWAIGRDPKV
WDNPTAFLPERFLGCNVDYKGKDFQFIPFGAGRRICPGLPLGVRMVHLILASLLHYFDWG
LPDGMKAEEMDMRDKFGVTLQKLVPLRVIPVQSS*
>AtrCYP7
MASVPQWLEKATPTSFLGFLLFSLSSILLFLSLTRSKREKGTTAEAKLPPGPPKLPLIGN
LHQLSKLAHRSLRDLALKYGPLMFLQLGQVPTLVVSSPAMAKAVMKTHDLSFASRPHLTS
TKNLLYNSSDIAFSPYGSYWRNMRKICILELLSIKRVESFRFVREEEVVRLMETIETSKG
TVNLSHLFLSLTNNITGRIAFGRSYDKFYVLLNELQILLGGFSLGDLFPSMDWIDVLTGI
QARQKKNFRELNAFIDLVIEDHLHPRTRASNPEFKDFVDVLLEVQKQAELDFPFTRDNLK
AVILDMFGAGTETTATVLEWTMTELMKNPNVMKKAQDEVRKIANGRQTIGENDLPELEYL
KLVMKESMRLHAPVPLLLPRESLEKCSINGYEIPKGTKVIINAWAISRHAETWASPEEFR
PERFIESSIDYKGQDFEFIPFGAGRRGCPGIAFGVASLELALANLLLHFDWELPHGMSPN
DMDMAEIFGLTMHRK
>AtrCYP8
MDFLSPLSSLSLPTISLLTLTIFFLLLKLISSLRYKLPPGPRPWPVVGNLYDIKPVRFRC
FAEWAQHYGPIMSVWFGGTLDVVVSSPDLAREVLKEKDQQLADRPRSRSSAKFSRDGKDL
IWADYGPHYVKVRKVCTLELFTAKRLEALRSIREDEVTAMVESIYKDCVSPGKTGESLVV
KNYLGSVAFNNITRLAFGKRFVNAEGIMDEQGKEFKDIVATGLKLGASLAMAEHIPWLRW
MFPLEEEAFAKHGARRDRLTRAIMDEHTRARESGSAKQHFVDALLTLQEQYDLSEDTIIG
LLWDMITAGMDTTAISVEWAMAELIRNPRVQAKAQEELDSVIGHERVMTEADFPRLPYLH
CVTKEALRLHPPTPLMLPHKASANVKIGGYDIPKGSNVLVNVWAIARDPTAWKEPLEFRP
ERFLEEDVDIKGHDFRLLPFGAGRRVCPGAQLGLNLVQSMLGHLLHHFKWAPPDGVDPSS
IDMSENPGLVTYMMHSVKAIATPRLPPHLYTRVPTQM*
>AtrCYP9
MSPQQICLLALALPLLLLILRLIRRQQGWRANLPPGPLNLPIIGSLHRLGSAPHLSLAEL
ARQHGPIVYVRLGELPTCVLSSAEMAKEALKTHDAALASRPTLCAAQQLFYGSTDIAFAP
YGPYWRQVRKICILELFSTKRVQSFRSMREQEAAHLVSSIRSSCRVGEVDLTELLGPFAN
GLLCRVALGKNYCEGGEYEREFKRMLEEYQVLLGGFSLGDFFPSLEGWLNLITGMASRMK
KTFEDFDRFFDRVIEDHRRKSKVPGGENHVKDLVDVLLEIQSDGLEQIPLTMDNIKAIIL
DMFAAGTDTTFITLDWGMTELIRNPRVMKKAQDHIRSKIGHKEQIEESDLQELDYLSAVV
KEIFRLHPAAPVLIPHLSMEDVKIGEYNIPAKTRFFVNVWAIGRNPKSWDNPEEFCPERF
MNSLIDFKGQDFELLPFGAGRRSCPAITFGAATVELALANLLYHFNWELPPGVRPEEFDL
TEVFGITMHRKEHLVVVAKPYN*
>AtrCYP10
MDTSCFLGGTAQALAASLLVAWVIIGIRLHGTSTKRKTLPEPPGWPLIGHLHLLMGNKPL
HRVLASLADHHGLIMKLRMGQKPTVVVSDADIAKECLTTHDRAFAGRPKLAVGRFLGFDY
TAFVWASYGPLWQDLRKVCKVELLSTSRLETLSHVRDEETANCIKRLYGVWEAGRKEEGD
KVQVGMRAHMVDMVINVIRRMVGGWGSLRLGSKEEVVKFKELVEEVFYVSGLPNLGNVLP
LLGWIDLQGSQRTMKKVAKKISAISQLWLDERRQARQAVAVDGEKVTDFLDVMLSLSDDP
KIVSLSESTPQRRDMIIKATLLVIVFGATDTSSVTLEWAVAALLSNPEAMRKVKEELNTK
IGKERRVEEVDIANLPYLQAVIKETLRLYPPAPILIPHESMEDCMVAGFHMPAGTQLIIN
AWKIQRDPRWWERPLEFEPERFIGSKVDMKGQHFQFLPFGAGRRACPGTSLALSILHLAL
ARLLHSFDWHLPLGCSSLDMTEGMGLTSPRASPLEALMEPSLPFELLCEN*
>AtCYP1
MDIISGQALFLLFCFISSCFLISTTARSRRSSGRAATLPPGPPRLPIIGNIHQVGKNPHS
SFADLAKIYGPIMSLKFGCLNSVVITSPEAAREVLRTHDQILSGRKSNDSIRCFGHEEVS
VIWLPPSSARWRMLRKLSVTLMFSPQRTEATKALRMKKVQELVSFMNESSERKEAVDISR
ASYTTVLNIISNILFSVDLGSYDSKKSNEFQDTVIGAMEAAGKPDAANYFPFMGFLDLQG
NRKAMRGLTERLFRVFRGFMDAKIAEKSLGNYSKDVSNRDFLDSLLILNEGDEAELDNND
IEHLLLDMFTAGTDTSSSTLEWAMAELLRNPKTMVKAQAEMDRVLGQNSVVQESDISGLP
YLQAVVKETFRLHPAAPLLVPRKAESDVEVLGFMVPKDTQVLVNVWAIGRDPSVWENPSQ
FEPERFMGKDIDVKGRDYELTPFGGGRRICPGLPLAVKTVSLMLASLLYSFDWKLPNGVV
SEDLDMDETFGITLHRTNTLYAIPVKKQTIN*
>AtCYP2
MDIIFEQALFPLFCFVLSFFIIFFTTTRPRSSRKVVPSPPGPPRLPIIGNIHLVGRNPHH
SFADLSKTYGPIMSLKFGSLNTVVVTSPEAAREVLRTYDQILSSRTPTNSIRSINHDKVS
VVWLPPSSSRWRLLRKLSATQLFSPQRIEATKTLRENKVKELVSFMSESSEREEAVDISR
ATFITALNIISNILFSVDLGNYDSNKSGVFQDTVIGVMEAVGNPDAANFFPFLGFLDLQG
NRKTLKACSERLFKVFRGFIDAKLAEKSLRDTNSKDVRERDFVDVLLDLTEGDEAELNTN
DIVHLLLDLFGAGTDTNSSTVEWAMAELLRNPETMVKAQAEIDCVIGQKGVVEESDISAL
PYLQAVVKETFRLHPAAPLLVPRKAESDVEVLGFMVPKDTQVFVNVWAIGRDPNVWENSS
RFKPERFLGKDIDLRGRDYELTPFGAGRRICPGLPLAVKTVPLMLASLLYSFDWKLPNGV
GSEDLDMDETFGLTLHKTNPLHAVPVKKRGRN*
>AtCYP3
MDIISGQALLLLFCFILSCFLIFTTTRSGRISRGATALPPGPPRLPIIGNIHLVGKHPHR
SFAELSKTYGPVMSLKLGSLNTVVIASPEAAREVLRTHDQILSARSPTNAVRSINHQDAS
LVWLPSSSARWRLLRRLSVTQLLSPQRIEATKALRMNKVKELVSFISESSDREESVDISR
VAFITTLNIISNILFSVDLGSYNAKASINGVQDTVISVMDAAGTPDAANYFPFLRFLDLQ
GNVKTFKVCTERLVRVFRGFIDAKIAEKSSQNNPKDVSKNDFVDNLLDYKGDESELSISD
IEHLLLDMFTAGTDTSSSTLEWAMTELLKNPKTMAKAQAEIDCVIGQNGIVEESDISKLP
YLQAVVKETFRLHTPVPLLIPRKAESDAEILGFMVLKDTQVLVNVWAIGRDPSVWDNPSQ
FEPERFLGKDMDVRGRDYELTPFGAGRRICPGMPLAMKTVSLMLASLLYSFDWKLPKGVL
SEDLDMDETFGLTLHKTNPLHAVPVKKRANIN*
>AtCYP4
MDIISGQPLFLIFCFILSCLLFFTTARSRRSPCQLSKSPPGPPRLPIIGNIHLVGKNPHH
SFTDLSKTYGPVMSLKLGCLNSVVIASRDAVREVLKTHDQILSGRYISEATKSNNHHEFS
VGWIHPSSSRFRMLRKLSATQLFSPQCIQATKALRMKKVQELVNFLSESCEREEAVDISH
VSFVTALNIISNILFSVNLGSYDSKNSSAFQEMVIGYQESIGNPDLANFFPFMRFLDLQG
NSKKMRESSGRLLQVFREFYDARIVEKSSRSVEKDVSSKDFLDVLIDLQQGDETEINIDE
IEHLLLDMFVAGTDTNSSTVEWAMAELLGNPKTMTKVQDEINHVIGQNGDFQESDISKLP
YLKAVVKETFRLHPAAPFLLQRKAETNVEILGFTVLKDSQVLVNVWAIGRDPLVWENPTH
FEPERFLGKEIDVKGTDYELTPFGAGRRICPGLPLAMKTVHLMLASLLYTFEWKLPNGVG
SEDLDMEETFGLTVHKTNPLLAVPLKKRAIN*
>AtCYP5
MTFTQLFSPQRIEATKALRMKKVQELVNFLSESSERGEAVDISRASFVTALNIISNILFS
VNLGSYDSKNSSAFQEMVIGYMESIGNPDVSNFFPFMRLLDLQGNSKKMKEYSGKLLQVF
REFYDARILENSSRIDEKDVSSRDFLDALIDLQQGDESEINIDEIEHLLLDMFLAGTDTN
SSTVEWAMTELLGNPKTMTKVQDEINRVIRQNGDVQESHISKLPYLQAVIKETFRLHPAA
PFLLPRKAERDVDILGFHVPKDSHVLVNVWAIGRDPNVWENPTQFEPERFLGKDIDVKGT
NYELTPFGAGRRICPGLPLALKTVHLMLASLLYTFEWKLPNGVGSEDLDMGETFGLTVHK
TNPLLACL*
>AtCYP6
MSWFLIAVATIAAVVSYKLIQRLRYKFPPGPSPKPIVGNLYDIKPVRFRCYYEWAQSYGP
IISVWIGSILNVVVSSAELAKEVLKEHDQKLADRHRNRSTEAFSRNGQDLIWADYGPHYV
KVRKVCTLELFTPKRLESLRPIREDEVTAMVESVFRDCNLPENRAKGLQLRKYLGAVAFN
NITRLAFGKRFMNAEGVVDEQGLEFKAIVSNGLKLGASLSIAEHIPWLRWMFPADEKAFA
EHGARRDRLTRAIMEEHTLARQKSSGAKQHFVDALLTLKDQYDLSEDTIIGLLWDMITAG
MDTTAITAEWAMAEMIKNPRVQQKVQEEFDRVVGLDRILTEADFSRLPYLQCVVKESFRL
HPPTPLMLPHRSNADVKIGGYDIPKGSNVHVNVWAVARDPAVWKNPFEFRPERFLEEDVD
MKGHDFRLLPFGAGRRVCPGAQLGINLVTSMMSHLLHHFVWTPPQGTKPEEIDMSENPGL
VTYMRTPVQAVATPRLPSDLYKRVPYDM*
>AtCYP7
MATILFLSLLFLSCILLAAFTHKKRQQHQRKPPSPPGFPIIGNLHQLGELPHQSLWRLSK
KYGHVMLLKFGSIPTVVVSSSETAKQVLKIHDLHCCSRPSLAGPRALSYNYLDIAFSPFD
DYWKELRRICVQELFSVKRVQSFQPIKEDEVKKLIDSVSESASQGTPVNLSEKFTSLTVR
VTCKATFGVNFQGTVLNSDRFEKLIHDTYLFLGSFSASDYFPNGGWIIDWLTGLHGQRER
SVRALDAFYEQMFDLHKQGNKEGVEDFVDLLLRLEKEETVIGYGKLTRNHIKAILMNVLI
GGIGTSAITMTWAMTELMRNPRVMKKVQSEIRNQIGKKSMITLDDIDQLHYLKMVINETW
RLHPPSPFLIPRQVMSEFELNDYVIPVKTRLYVNVWAIGRDPDTWKDPEEFLPERFVNSS
IDAKGQHFELLPFGSGRRMCPAMYMGTTMVEFGLANMLYHFDWKIPVGMVAEDIDLEESP
GLNASKKNELVLVPLKYLDH*
>AtCYP8
MGTASSKSNINLSQVLNTEEPYSSVMLAVAALLAVVCYLWIQGKSKSKKEPPLPPGPWPL
PIVGNLPFLNSDVLHTQFQALTLKYGPLMKIHLGSKLAIVVSSPDMAREVLKTHDITFAN
HDLPEVGKINTYGGEDILWSPYGTHWRRLRKLCVMKMFTTPSLEASYSTRREETRQTIVH
MSEMAREGSPVNLGEQIFLSIFNVVTRMMWGATVEGDERTSLGNELKTLISDISDIEGIQ
NYSDFFPLFSRFDFQGLVKQMKGHVKKLDLLFDRVMESHVKMVGKKSEEEEDFLQYLLRV
KDDDEKAPLSMTHVKSLLMDMVLGGVDTSVNASEFAMAEIVSRPEVLNKIRLELDQVVGK
DNIVEESHLPKLPYLQAVMKETLRLHPTLPLLVPHRNSETSVVAGYTVPKDSKIFINVWA
IHRDPKNWDEPNEFKPERFLENSLDFNGGDFKYLPFGSGRRICAAINMAERLVLFNIASL
LHSFDWKAPQGQKFEVEEKFGLVLKLKSPLVAIPVPRLSDPKLYTA*
>AtCYP9
MSTLPLFSLHHHTTQNLQTNNQNTVRYFSLKPKMETASSNFSLSQILNIEEPYSSVMLGV
AALLAVVCYFWIQGKSKSKNGPPLPPGPWPLPIVGNLPFLNSDVLHTQFQALTLKHGPLM
KIHLGSKLAIVVSSPDMAREVLKTHDITFANHDLPEVGKINTYGGEDILWSPYGTHWRRL
RKLCVMKMFTTPTLEASYSTRREETRQTIVHMSEMAREGSPVNLGEQIFLSIFNVVTRMM
WGATVEGDERTSLGNELKTLISDISDIEGIQNYSDFFPLFSRFDFQGLVKQMKGHVKKLD
LLFDRVMESHVKMVGKKSEEEEDFLQYLLRVKDDDEKAPLSMTHVKSLLMDMVLGGVDTS
VNASEFAMAEIVSRPEVLNKIRLELDQVVGKDNIVEESHLPKLPYLQAVMKETLRLHPTL
PLLVPHRNSETSVVAGYTVPKDSKIFINVWAIHRDPKNWDEPNEFKPERFLENSLDFNGG
DFKYLPFGSGRRICAAINMAERLVLFNIASLLHSFDWKAPQGQKFEVEEKFGLVLKLKSP
LVAIPVPRLSDPKLYTA*
>AtCYP10
MTNIWLLSLIFVICILVAVFNHKNRRNYQRTPPSPPGCPIIGNLHQLGELPHQSLWKLSK
KYGPVMLLKLGRVPTVIVSSSETAKQALKIHDLHCCSRPGFAGARELSYNYLDIAFSPYD
DYWKEVRKLAVQELFSSKQVHSIQPIKDEEVKKLIDSISESAAQKTPINLNKTLLALTVS
VVCRTAFSVNFEGTVLNSERFNNIVREALEMLGSFSASDFIPYVGRIIDLLTGLQGRRER
SMRDLDAFYEQMFDLHKQKKEEGSEDFVDLLLRLEKEEAVLGNDKLTRNHIKAILMDVLL
AGMDTSAITMTWAMAELAKNPRVMKKVQSEIRSQIKNKERISFDDTDKLEYLKMVIKETW
RLHPTTPLLIPREAMSEFEINGYTIPVKTRLHVNVWAIGRDPDTWKDPEVFLPERFTDNN
IDAKGQHFELLPFGGGRRMCPAVYMGTTMVEFGLANLLYHFDWKLPEGMKVDDIDMEEAP
GLTVNKKNELILVPTKFLDP*
>MaCYP1
MDVTGTTFLFASFLVLLLLLLRKHSYSRRGNARLPPGPFKLPLIGSLHHVLGPLPYRSLA
ALSEKFGAVMLLKLGEVPTLVVSSPEAAAEIMKTQDVSFASRPMISSVRIIAYGDKSPVF
APYGSYWREVRKMSILELLSVKRVLSFRSIREEEVLNFVRSMDLSSNSGSTVNLSSKFAL
MTNDIAARAIIGRKCKYQKQFLQVINRALEASGGFSLADLFPSSSLVSLLSGIPLKLPRL
HREMDAILSSIIQEHRERNSTEQVEEDLVDVLLKVQREGSVPFAFTDVAVKAIILDLFGA
GGETTATTLEWIMSELMRNPGAMKRVQQEVRETVGGKGRVREEDINEMKYLRMIIKETLR
LHPPLPLLLPRECQEPREILGYQIPEKTRVLVNVWALGRDPRHWDDAAMFKPERFDRGSS
TVDFKGNNFEFIPFGAGRRMCPGIAFGMASVELPLASLLYHFDWELPARDGVKPNELDMT
ENFSLTCRRRSELCLRAIHRNPCPMY*
>MaCYP2
MDVTGTTFLFASFLVLLLLLLRKHSYSRRGNARLPPGPFKLPLIGSLHHVLGPLPYRSLA
ALSEKFGAVMLLKLGEVPTLVVSSPEAAAEIMKTQDVSFASRPMISSVRIIAYGDKSPAF
APYGSYWREIRKMSILELLSVKRVLSFRSIREEEVLNFVRSTDLSSNSGSTVNLSSKFAL
MTNDIAARAIIGRKCKYQKQFLQVLNRGLEASGGFSLVDLFPSSSLVSLLSGMSLKLPRL
HREMDAILSSIIQEHRERNSTEQVEEDLVDVLLKVQREGSLPFAFTDVAVKAIILDLFGA
GGETTSTTLEWIMSELMRNPGAMKRVQQEVRETVGGKGRVREEDINEMNYLRMIIKETLR
LHPPLPLLLPRECQEPREILGYQIPEKTRVLVNVWALGRDPRHWDDAAMFKPERFDRGSS
TVDFKGNNFEFIPFGAGRRMCPGIAFGMASVELPLASLLYHFDWELPERDGVKPNELDMT
ENFSLTCHRRSELCLRAVLRNPCPMH*
>MaCYP3
MLLKLGEVPTLVVSSPEAAAEIMKTQDVSFASRPMISSVRIIAYGDKSPAFASYGSYWRE
IRKMSILELLSIKRVLSFRSIREEEVLNFVRSMDLSSNSGCTVNLSSKFALMTNDIAARA
IIGRKCKYQKQFLQVLNRGLEASGGFSLVDLFPSSSLVSLLSGMSLKLPRLHREMDAILS
SIIQEHRERNSTEQVEEDLVDVLLKVQREGSLPFAFTDVAVKAIILDLFGAGGETTATTL
EWIMSELMRNPGAMKRVQQEVRVTVGGKGRVREEDINEMNYLRMIIKETLRLHPPLPLLL
PRECQDQSAVAGEGTRHNGFLLDRVRGRRDPS*
>PsCYP1
MKQLFLLLRPADASSATQRLHNDVTGKEVFRVLRKKHGLGFDSFISEKVTPVFGDISLEN
LEIKDSALRKKIRKEVEIVANFAATRNLDERYDVALDVNTMGAKHVFDFAENCENLEMIL
HISTAYIHTGETPGVILEKPFDISQTINENSKILDIDEERRLVRDRLNKLKAAQASKKQE
TAAMKELGAERAILYGWPNTYAITKAMGEMIMLEKVLIITFDPFVIYSGRGKFPCLLGNH
ESFLDIIPGDMMVNAVIVAMVNHMKSKSNNRSVSGDDENHNYRYIYHLGSSANREKMNII
KVVKYACEYFCENPLMDKHGNVVEIVKPAFFPTMASFRQHINDNYVLPKKEGKVSVAKRL
VEFYEHYLLFKKIFDDSATEELRIWMKANGSAEADMFDFDPQHIDWKECMLNIHIPGLMK
YVIEGFNSTN*
>PsCYP2
MDYLNLFLVIVLSCIFIKLVINSVAKRNLPPGPYPLPIIGNLLQLGRKPHESLTQLAKVH
GPLMSLKLGSLTTIVISSPTIAKEVLQKHDQSFSSRILLDAVTMVDDHKYSMIWLPASPQ
WRALRKLTNSHLFTTQKLDSNQNLRQQKLDELVSYVGRNASSGSAVDIGQAAFTTVLNLM
SNSFLSIDLADYSSDSGSTFKNTIRAIMWEAGKPNVSDYFPVLRFLDLQGIRRRTGNYIR
ILDEIFNKIIDQKLLALQSGEGNSSDLLDVILDPSNENGIQLQRHEINTLLKDFFAAGTD
TSSSTVEWAMAELLHNPSKMTKAQQEISTIIGKDRLIKETDIVRLPYLQAIVKETLRLHP
PVPFLVPHKAVVDVKMHNFLVPQDAQVIVNVWAMGRDPTIWTDPISFNPERFLDSKVDYR
GQDFELIPFGSGRRSCPGLPLAHRMVHLIVGLLVQSFDWKLENGMRPEDLNMEEELGFTL
AKATDLRAIPTDRL*
>PsCYP3
MEYLNLLLLILLPVSLLKIFSWITKSSPTNLPPGPAPLPIFGNLFKLGKKPHESLTQLAQ
IYGPLMSLKLGSLTTIVISSSTTAKEVLQKHDQSFSSRTVIDAVTVFNHHESSIVWLPPT
PQWRTLRKLTNSHIFTTQKLDSNQSLRHQKLEELVSYVRRNANAGSVINIGQAAFTIVLN
LISNSFFSIDLADGFGSDSVCVFKDAVRGAMLEAGKPNLSDYFPVIRFMDLQGVRRGMSK
HFGVLDEIFEKIIQQKLLTLHSREGKGDLLDMILDPSHDNGIQLQHHEIKGLFKDFFAAG
TDTTSSTVEWAMAELLHNPSKMTKAQQELSDILGKDQPIEESDIIRLPYLQAVVKETLRL
HPPVPFLVPHKAENNVEIHDFVVPKGAQVLVNVWAIGRDPALWKDPTCFSPERFLDLKSD
YKGQDFELIPFGSGRRICPGLPLAHRMVHLVLGLLLQSFDWELENGLKPENLDMEEEFGF
TLAKATGLRAIPVIRL*
>PsCYP4
MMSISFFSVDLTDYNSDSGSTFKNTIRAIMWEAGKPNVSDYFPVLRFLDLQGIRRRTGKY
IRILDEIFNKIIDQKLLVLQSGEGNSGKPSDLLDVILDPSHESGIQLQRHEINTLLKDFF
AAGTDTSSSTVEWAMAELLHNPSKMTKAQQEISTIIGKDRLIKETDIVRLPYLQAIVKET
LRLHPPVPFLVPHKAVVDVKMHNFVVPKDAQVIVNVWAMGRDPTIWMDPISFNPERFLDS
KVDYRGQDFELIPFGSGRRSCPGLPLAHRMVHLIVGLLVQSFDWKLENGMRLEDLNMEEE
LGFTLAKATGFRAIPTNRH*
>PsCYP5
MEYLNLLLLILLPLTLLKVFSWITKSSPTNLPPGPVPLPIFGNLFKLGKKPHESLSQLAQ
IYGPLMSLKLGSLTTIVISSSTIAKEVLQKHDQSFSSRTVIDAITISNHHKSSIVWLPPT
PQWRALRKLTNSHIFTTQKLDLNQSLRHRKLEELVSYLRRNASSGSVIDIGQAAFTTVLN
LMSNSFFSIDLADDFGSDSACAFKDAVRGLMLEAGKPNLSDYFPMIRFMDLQGVRRGMSK
HFGALDEIFEKIIQQKLLTLQCREGNTSDLLDMILDPSQEIGIQLQRHEIKSLLKDFFAA
GTDTTSATIEWAMAELLHNPSKMTKAQQELSDILEKDRLIEESDIVRLPYLQAIIKETLR
LHPPAPFLVPHKAENNVEIHDFIVPKGAQVLVNVWAIGRDPNLWKDPTCFSPERFLDSKT
DYKGQDFEFIPFGSGRRICPGLPLAHRMVHLIVGLLLQSFDWKLENGLKAEDLDMGEEFG
FTLAKATGLRAIPVIRL*
>PsCYP6
MDYLNLFLWVLVSYAFLRMCSWITKSSHSNLPPGPVSLPIIGNFLQLGKKPHESLARIAE
IYGPLMSLKLGSLTTIVISSPTMAKEILQKHDQSFSSRNVLDAITIGDHHKSSMIWLPVS
PQ*RNLRRIINSLIFTPQKLNSNQYLRQQKLCDLISHVHQNARSGTVVDISQVAFTAVLN
LLSNTFFSVDLADYSSDSGSSFKAAVRGIVSELGKPSLSDYFPILRFFDLQGNRRRMRSH
FGVLHEIFDKIIDQKLILSQDNETKSNTSGDFLDMILDPCTANGIELQRHQIKSLLLVSA
SFLCNLAFPFITKF*THD*ALRNAMNFNIACSMLDSCLRIANFYLNLHPKNMSQKLVKIL
PWVSGSKIGKSRTCSCKFLHNYFYFIF*GEKLK*H*KRKTFCKN*FLK*CFT*IYNLSI*
*IV*IYVT**CFNL*FILCK*CFNL*LYVV*IYILVL*SIIIIFYIFHMYLHISY*S*LC
HVFLFLIYNHKTYKMVYDSGLFRCGNRYCLIHDRMGNG*TTSKFI*DEKGSTRACKHRK*
GPTC*RIGYHWTSLLASSRERKFTTSSTRSFFSSSQSIN*C*IP*FCYS*GCPSTCQCVG
N*SRSYHMDGVNFFSPRKVFRFKN*LQRPRF*VHSIWIRTPNVSWFTIST*NGTCNVRFA
TTII*LGIGKWVEPRKIGHGGRIRDYIS*GQPSSSYSYY*II
>PsCYP7
MEYFNLLLLTLLPLTLLKVFSWITKSSPTNLPPGPFPLPIFGNLFKLGKRPHESLSQLAQ
IYGPLMTLKLGSLTTMVVSSSSMAKEVLQKHDQLLSSRIVVDAVKISGHHESSMIWLPPT
HQWRALRKLTNTHVFTTQKLDLNQGLRHQKLEELVSYMRQNANAGSAIDIGQAVFTTVLN
LISNSFFSIDLADDFGSDSICAFKDAVRGIMWEAGKPNLSVYFPMIRFMDLQRARHGMSK
HFGVLDEIYEKIIQQKLLTLQSGEEKTGDLLDMILDPSHDNEVQLQHHEIKSLFKDFFVA
GTDTTSATIEWVMAELLHNPSKMKKAQQELLDILEKDQPIEDSDIVRLPYLQAIVKETLR
LHPPAPFMVPHKTESNVEIHNFVVPKGAQILVNVWAIGRDPALWKDPTCFNPERFLDLKT
DYKGQDFELIPFGSGRRICPGLSLAHRMVHLMVGSLIHSFDWNLENGLKPEDLDMEEEFG
FTLAKATLLRPIPTIKL*
>PsCYP8
MRHHLFFFYVYEFPGASALMLCFSLTVIRILSLRERKEMDYLNYFLWILVSCAFFKMCSW
ITISSHANLPPGPVSLPIIGNLFQLGKKPHKSLTRLAEIYGPLMSLKLGSITAVVISSST
IAKEIFQKHDQSISSRIVLDAVKVCDHHNTSMIWLPVSPQWKNLRKLANSLIFAPQKLDS
DQHLRQQKLNDLICHVRRSASSGSVVDIGQVAYTTALNLLSNTFFSVDLAGFSSDFDSTF
EAAIRGVMTEVSKPNFSDYFPILKFLDLQGYRRRMKNHFVILHGIFDKIIDQKLLLSQSA
ETESSTSRDVLDMILDPCTDGIKLQRREIRAILMDFFSAGIDTASSTIEWAMAELIRNPS
KMLKAQQELSNIIGKDRPIEEKNIIRLPYLQAIVKETLRLHPPAPLLVPHKAEIDFKFHD
FVIPKGTQVLVNSWAISRDPNTWTEPTSFQPERFLASKIDYKGQDFEFIPFGSGRRICPG
LPLAHRMVHSMLGSLLQSFDWKLENGLNPRDLDMEDEFGITLVKANRLQAIPVIRS*
>PsCYP9
MGYEIFTTDLPPGPIPLPIFGNLFKLGKKPHQSLSQFAGVYGPLMSLKLGSLTTIVIPSS
AIAKEILQNHDQSFSSRTVIDAVTVSNYHKFSMAWLPPTAQWRTLRKLTNSHIFTTQKLD
SNQSQRQQKLEELVSYIRRSANTGSAVDVGQVAFTTVLNLISNIFFSIDLANDFGSASVC
AFKDAVRGVMVEAGRPNLSDYFPMIRFMDLQGVRRGMSKHFGVLDEIFEKIIEQKLLSLP
SREGKDLLKDFFAAGMDTTSSTVEWVVAELLHNPTKMKKAQQEISDILGKGRTIEESDIV
RLPYLQAIVKETLRLHPPVPFLVPHKAEIDVKINDFVVPKGAQVLVNVWAIGRDPTMWKD
PTDFCPEIFLDSNTDYKSQDFELIPFGSGRRICPGLPLAHRIIHLMVCFLLQSFDWKMEN
GLKPEDLDMEEEFGFTLAKATRLRAIPTIRL*
>PpCYP1
MRAEWHVVLSACVTIATMVLTIMKLRKKIGKLPPGPRALPLIGNIHQIGDFSRRNLMQMA
EKYGPIMYMRIGSKPLLVVSTAEAAHEFLKTQDKEWADRPTTTADKIFTNDHRNIVCAPY
AAHWRHLRKICTMDLFTPKRLMSFRTPRTEEINQMMTSIHEDVAAGKEVKLHVKLGHLTT
NNITRMLLGKRFFTVDEKGQMEAHRFKELVFELFRASSTPMIGDFIPWLKWVSIASGYVK
YLKRVKADLDAFLQEFLEIKKAASDQATAERAKDFVDLLLEQKTVSGDGPLEDATIRSDM
LLAGTDTVSNAMEWTIAELMRHPECMRKLQQELDTVVGKSRIVSETDLPNLPYLQAVVKE
VMRFYPPAPLSLPHQSIVPTTVCGYDLPAGTQLCINLYAIQRDPKYWPNPVQFNPDRFLN
CDVDVGGTHFQLIPFGAGRRQCPGMPLGNLLLQISVARLVQAFEYSLPRGTKRNYFMNYY
SGANKLTSGIMYLI*
>PpCYP2
MHLSALTLCAAMAVILLRRVMGSWNADKTLPPGPKGWPIVGSLYSLGPRTIPACRRFTTL
ADKYGPVMFFRLGSRPTVIVSNDKMARELLRVHDQTFASRPKLATGKHFGYNYSSVVFSP
SGAHFVRMKKIYTHELLSPKKVELLSALRMEEAHILLVDVLRNSGTEANGVVNITSLVFK
ANLNLMGRIVFSKRLFGESATISAPPREVENFKFFVKSATKLVGLFNIGDYIPALRWLDL
QGVEGALLQLKPHQEGLLRPIIQEYRKMSLNLEGGMKQKEDGRVDFIAALVSNDSGLSDE
NIMAVAIDVMVGGSDSTSTAVEWSITELLRHPDCLQAAQEELDSVVGRDRLVEEADCANL
PFLNCIVKETLRLHPPSPLAIPHFSAEECTLGGYRIPANTTAYVNIYAIGRDAATWENPN
RFNPTRFKDSKVNVYGHDFNLLPFSSGRRGCPGVHFALPTYKLELANLLHCFKWSPPPGV
DFKDIDTKEAVGVVCSRLNPLMASVTPRIPRHVILAK*
>PpCYP3
MEFNQLVSVAAVVVVLGASLVFLRLFTKKKLNLPPSPKGRMPIIGHLHLMDDNEAAHRTF
ARISEQNGPLTMIYMGNKPTLLVSTAAMAEQVLKHNDQAFASRPFITAGKTLGFDFKSIV
FAPFGNYYRRLRRIYTVELLSPKRVALSQVLRQHEIKHVINSVLAENQAEGRVNMTSILQ
EMGIDNLVRMIFAKPHMGATECLTKEEMATLKSVVKEAVNLAGVIYVGDFIPLLDIYDFT
GYKKKTNKLAAKMLDIATQLIEKHKSDAGTGVDNDKLNLVDILLSQKGEDQLPPHAMAGI
LFDFIIAGSDTTSVSIEWAIAELLHYPHYLKRAQEEIDQVVGKERLVTEQDIKHMPFLQA
VVKELFRLHPAAPLGIPHCNMEETKLAGYDIPAKTTVMMNLWAIGRDPAHWDDALEFKPE
RFLNKDITLMGRDFHLIPFSVGRRQCPGAGLGLAVVQLAVASLLHGFEWSTYNQKPEEID
MREKPGLVTPRKSDLIVTAVPRLPLHVYQGDKNGVQNGH*
>PpCYP4
MYKSLRSSHKLPPGPRPLPVVGNLTHITPVRFKCFMEWAQTYGSVLSVWMGPTLNVVVSS
ADAAKEMLKERDHALSSRPLTRAAARFSRNGQDLIWADYGPHYVKVRKVCTLELFTFKRL
ESLKPVREDEVGAMVAALFKDCADSRPLNLKKYVSAMAFNNITRIVFGKRFVDDKGNIDN
QGVEFKEIVSQGMKLGASLKMSEHIPYLRWMFPLQEEEFAKHGARRDNLTKAIMQEHRLQ
SQKNGPGHHFVDALLSMQKQYDLSETTIIGLLWDMITAGMDTTAISVEWAIAELVRNPDV
QVKAQQELDQVVGQDRVVTEADFSQLPYLQAVAKEALRLHPPTPLMLPHKATETVKIGGY
DVPKGTVVHCNVYAISRDPTVWEEPLRFRPERFLEEDIDIKGHDYRLLPFGAGRRVCPGA
QLGLNMVQLMLARLLHHFSWAPPPGVTPAAIDMTERPGVVTFMAAPLQVLATPRLRAALY
KNGSSPS*
>PpCYP5
MKSKQRPELFLPLAKSPNIRSPFPNRDTKHIVSRHLFEEEHVVLEDLYLDYVILKVVTIV
MSRPTEFLHSQPENTTRRVLEQVSFSSEAIVGDAQYEPEIRLLSLLDPVGFMCIENGQAL
RQTTIRQTSRTSQLSTVAQTDSLAEEVTDLGSPQSWYAWIQLPSNSFFPSTAPHADSSFR
LHFPRLESQYFNQPVARIDKLGLTMGLLFLFN*
>PpCYP6
WIWVLITMVVAVIVGVGIDKKTKRGLKLPPGPPAWPVVGCLASLPAGHPPEVMFAKLAEK
HGELMLLWLGSKPYVVASSARMAMEFLKRHDQEFANRPMSVVREYVSFKGNSIISMSASD
PKYQRLRRTFVMELLSPKKIAATRDLRKDQVLKMLRAIREDLDAKHEANFTEAVLTLGMS
LSIGLLFGRDYGGKVCPGCSLNRWGSNVQMVKYLSMINISDLIPSLRWLDLQGIERGLGL
GEVQLRKSIMALIEQKRLDKIRLSSDEIESGACQRDILSKLLSLEGEDRLDDDQLMGVVF
VSMWQALMLAGSDSISRGVGRAMQELLKQPLLHQRALDELDEVVGRRRLVEESDISSLPL
INNIIKETLRLHPPAQLLIPHGNVEQCEVAGYHIPARSTVLVNLYALSRDPSFWNSPLEF
APDRFVDSNLTVQGSDFHYIPFGYGRRGCPGLNLGMITVQYALALCLQCILWRLPAGATI
SE
>PpCYP7
MEMFKQPHERQGPGTLGNSSAILSCKDSFTNPESFGSRMVEESWLWVLFVGALSFSILLQ
WGLNRKRKLKLPPGPTAWPIVGCVFGLPRLNPPEKLFNKLSEKYGELMLLQLGSWSIVVT
SSARMAMEILKTHDNEFANRPDVISSRLNFNNTGLIQMHSTNPLFKRTRRMFSAEIVSPR
KVLETGVIRRKQTLRTLRSIVQDFDAGRSVNFTHEMKTLAMNLSMSICFGTDYATKVNDE
AEALIHTYGKIMAIWTRRSLGAIFPALRWLDLDGIESGFADVELQLRTNITALIEKKKQE
MSMWSAEDIQAGANEGDVMTKFLSMEGEDRCSEDQLISVVFTILLAGTDTVFNVVTEAMY
ALLMHPNFYHRAVEELDAVVGKSRLVEEADIPKLPMIQNIIKETFRIKPAGPSLVPRKNF
EACEVAGYHIPANTTVFVNCIPLMRDPSFWDSPDEFNPDRFIDSKVTVLGSDFNYLPFGY
GKRTCPGLNLGMITVQYILAACLQCISWKLSRPRRLDIETDDDPRKVDDVMVDGKQRVDP
ALLEFAPQPVK*
>PpCYP8
MDFAKSTVARISFEGLKPEDGLSNQRVEIIVFLAAMFILPFVLLKLMRRPKLKLPPSPPA
YPIIGHLHLLGKLPHHSIANIAKTYGEIYSLRLGSVPAIVVTTPEMAKEFLLTHDKIWAS
RTVRDVSGYYLSYNHTGIAFAPFTPVWRNLRKICTSELFTQKRMEASQGVRDVEMQCMIR
RLIDLKLEVNALTANVVTRMVLNKRFMRCVDSTAEEESRAQQFKEIMKDHFTLQGIFMIG
DYIPWLRPLDLGGKEKRMKALRKRLDAFLNEILDDHEVKRAKGPIAEEDQDMIDVLLNEM
HQQDPNEPHKMDLNNIKSTILNMFAGGTDTATITIEWAMSELLRNPPIMAKLKAELDALI
GQDRRVRETDVPNLPYLQAITKETFRLHPAGPLLVPHESTHDCEVAGYRIPAGTRLFVNI
YAIGRSSKAWDRPLEFDPERFMTGPDASVDTKGKHYRLLPFGTGRRGCPGMSLGLLLVQF
TLAALVHALDWSLPPGMDPEDVDMTEACGLKVPREHALSLNAKPRAAAQFY*
>PpCYP9
MPLVLLKITRRPRLKLPPSPPAYPIIGHLHLLGKLPHQSMTNLAKKYGEIYSLRLGSVPA
IVISTPEMAKEFLLTNDKIWSSRSVHMTSGYYFSYDYAGIAFAPSTPVWRSLRKICMSEL
FTQRRLEASKGLREEEMQYMIRSILDDAHQGRLIDLKLKINALTANIVARMVLNKRFTGC
IDSTVETEAEAHQFKEMMEEHFLLLGVFMIGDYIPWLSPLDLGGTEKRMKSLRKRLDAFL
DDILEVHEVKRAKGPIPEEDQDVIDVLLNEMYQQDSNESKQLDTNNVKSTILNLFAGGTD
TSTVTIEWAMSEMLRNPTIMGKLKAELDARIGKDRRVRETDLSDLPYLQAVTKETFRLHP
VGPLLIPHVSTHDCEVGGYHIPTGTRLYVNVYAIGRNPKVWDRPLEFDPERFMTGLNAGV
DVKGKHFHLLPFGTGRRGCPALPLGLLIVQWTLATLVHALDLSLPQSMEPKDVDMTEAYG
LTVPRAQSLYLNAKLRAADHLY*
>PpCYP10
MTSSVFELLGSVVISDFVPYLSFITKLQGHASKFSKIRDELLNAGTETSSNTSEWAMAEL
IRRPELIERAQTEMDSVIGSKRLVEESDIQQLPFLQAVMKENFRLHPPAPLLLPHESREP
TELLGYHFPAGTELLVNAFAIHRDPSVYDNPDSFDPDRFLARPHVDHMSTSDPYELMPFG
KGLRMCPGYRLANTMVALMLANLLYVFDWSLPEGQTEVDMTETIGISVRKKQPLFLVPKP
RFELSLESVAEN*
>PtCYP1
MEEISGFWYYVMIFMTLWLVLKVINMSRKGAGKLPPGPPGWPIVGNLLQLGEKPNESMYH
LAAKYGPLMTLQLGMRTTVVASSPAMAKEVLKNHDQMLSGRTVVEAAKCLSYSDTSLVWN
NCGPRWRMLRKFCNIELFSVKRLEALQHLRRDQVFSTIQSIFEDSIKAKGVNLGHSAFLA
SLNLLGNLIFSQNIFGRDSQAAEEFKETVTKLMVIGGKPNLADYFPFLRILDPQGVSRDV
SKNIAIVFELLDRSVEVRLQSRREGRTDDSGGKAKDFLDMLLEYKSESGETFTKKDIIPF
LYDMFVAGSETSSATIEWAMAEAIRNPRIMKKAQAELDEVIGTGRRVEETDIDRLPYLHA
VVKETFRLHPPAPLLIPHRAENSCEVAGYMIPKDTQLLVNAWAIGRDPTIWDEPTKFKPE
RFVESEMEYRGQNFELIPFGAGRRICPGLPLAHRMVHVVTASLLHSFNWSLPDGITTDTM
DMSERFGITLQRASPLIAIPSLRLPSHLFNDQHH*
>PtCYP2
MEGSRAMDGISGFWYPVTIFMTLLLISKLIILSRKGAGKLPPGPPGWPILGNLLHLGTKP
NQSLCHLAAKYGPLMTLHLGMRTTVVVSSPAMAEEVLKTHDQLFSGRTVIESAKTTSDCS
LAWNSTCGPRWCMLRRFCNTELFSFKKLEASQHLRRDQVLSTLQSIFEDSREAKGVNIGK
TAFLTSLNLLGNLIFSQNMFGRDSQAAEEFKEMVTKLMVLGGKPNLVDFFPFLRILDPQG
VTRDVTKYESIVFGLIDRSVEPRIQKKKESGTEHSGGKAKDFLDILLDYRSESGETLTKK
DIIPFLFELFLAGSETTSSTVEWAIAEALHNPQIMKKIQAELEEVLGKDGRVEERDIDRL
PYLHAVVKETLRLHPPVPLLLPHRAESSCEVAGYMIPKDTQVLVNAWAIGRDPTMWDEPT
GFKPERFMECDIEYKGQNFELIPFGAGRRICPGIPLAHRMVHVVIASLLHYFDWSFPDGV
TPENMDMTEKFGITLQRASPLIAVPSPRLPAHLFNDHISSQITSSLF*
>PtCYP3
MEGSRAMDGISGFWYPVTIFMTLLLISKLIILSRKGAGKLPPGPPGWPILGNLLHLGTKP
NQSLCHLAAKYGPLMTLHLGMRTTVVVSSPAMAKEVLRNHDQIFSGRTVIEGAKSLSYSD
TSFVWSNCGPRWRMLRRFCNTELFNVKRLEALQHLRRDQVFSTIQSIFEDSIKKTKGVNI
GHTAFLTSLNLLGNLIFTQNMFGRDSQAAEEFKEMVTKLMVVGGKPNLVDFFPFLRILDP
QGVTRDATKYMSIVFGLLDRSVELRIQKKRESGTEHSSGKAKDFLDILLDYRSESGETLT
KKDIIPFLYDLFIAGSETTSSTVEWAIAEALHNPQIMKKIQAELEEVLGKDGRVEEPDID
RLPYLHAVVKETLRLHPPAPLLIPHRAESSCEVAGYMIPKDTQVLVNAWAIGRDPTMWDE
PTKFKPERFMESDIEYRGQNLELIPFGAGRRICPGLPLAHRMVHVLIASLFHYFDWSLPD
GVTPENMDMSEKFGIMLQRASSLIAVPSLRLPATHLFNDHITSQITSTLL*
>PtCYP4
MERDQVKVLGSWASPFSHIARMALDVKGIPYEYVEEDLQNKSQLLLQSNPVHRKIPVLIH
NGKTICESLIILQYIDETWEGSVSLLPKDPYQRAIARFWAAFVNDKLSPSLRGTYRRPEG
EERQKAQEETLANISLLEEAFGTAFDGLKGNPFFGGEQIGCVDIVLGSRARWLQVVEEMS
GVKLVDPQATPLLHAWFHRFLSVYCVEKSLPQFEKLLARGYQIQKSN*
>PtCYP5
MDIALVIWYSVLGITSTILFLLLNLWRMTTYRRLPPGPTGWPIVGNLSQLGNKPYESLCH
LATKYGPLMSVSLGMKTTVVVSSPAMAKEVLKTHDQHLAGRTVLQSVKCCSHDKSSLVWA
QYGSHWRMLRRISNTELFNVKKLGTLQNLRRDQIFRKIQRILQEGVKGKSVNIEESMLEF
SVSLLGTMAFGNDMFDFHSPAFEEFKNSISQVMESFGAPNLADYFPFLQRLDLQGIGRNT
RIYMERVFGILGKLIEDPLAKRSKTMHGNVGPKDLLDVLLDMRSDEFTLIDIRSYLIDIF
GAGLDTTAKTMERAMAELIRNPEKMKRAQAELDEIVGRNRMVEESDTDRFPYLCAVVKEN
FRLHPVGPLLVPHRTVSTCEIGGYLIPKDTQVLVNVWAIGRDPSIWNEPSKFVPERFLDN
SVDFKGQHLELLPFGAGRRMCVGFPLAIRIIHVVLASLLHSFDWAPPKGMTAEHVGMAEK
FGVVMQKAAPLETMPTPRLPQDFY*
>PtCYP6
MDIVERFREAMDAMEGHLSAAVICIVVLLSTWVLFRKIHRTSNKLEKLPPGPPPWPIIGH
LHMIGKLPHRNLATLSQRYGPLMSLRLGSIPTVIVSSAQMAQQFLKTHDHVFCSRPPMRC
AENLFYNSTDLTFPPYGHYWRLARRICVSELLSPKRLEYFRFQREEEVSVTMIRSLLHKC
ATGSNAVVDVTETVSAVVIDILCRLVFGRKYSDGEGYDSRGFRAMVPEVSSLLGAFDIGD
FIPYLKWMDLQGLGRQEKKIHRRADAFYEKLIEDHLVQSDLQKPRDFVDVLLAVSENTTP
EVNLGRESIKALLMDMLHAGTDTTSTALEWAMTELLKRPLLMKKAQEELENVVGLNRKDM
LHAGTDTTSTALEWAMTELLKRPLLMKKAQEELENVVGPNRKVRESDLPHLPYLHAVVKE
TLRLYPPAPLMVPHESLHSCSLLGYEIPGKTRVIINAWAIGRDPTSWEDAEEFKPERFMG
SSVDVKGQDFQLIPFGSGRRGCPGIQLAMVGVEFVLAQLLHCFDWRLPEGIEGPDLDMNE
KFGISTRRAVSLLAVPTPRLPVQASDPQWS*
>PtCYP7
MGFDGNLVSDIVGITGGGLNAYYSLGLLALFGSWVLLLRIRPWSAKLLPPGPLALPIIGH
LHMLGKLPHRNLRDIAQKYGPLMFLRFGSVPTVVASSPEMAEQFLKTHDLNFAGRPSTTV
GKNMIYNSTDIGFSPYGPYWRTVRKVCVLELLSPRRLELLKFVREEEVSALLESVTKCCA
SGEAANVSKLVSTMTTDIICRMAFGKKYCEEDLDSRGFKDMIKEVFFLSGAINIGDFIPW
LEWLDLQGLRRRQKSCHNTFDAFFEMVIEEHMEKSKGDSADNKDFVDVMLGLMDNNDMEI
KITRDNIKAVIFDMLGAGTDTSSATLEWAMSEMLLNPSMMRKVQEELESVVGLDRRVEEG
DLPRLPYLKAVVKETLRLHPPGPLLIPHESFNDCTVGGYFIPRKSRLIVNVWALARDPKS
WEDADVFKPERFVGSPIDIKGQHFQMLPFGSGRRGCPGQPLALTVVEYTLASLLHCFDWK
LPAGMKPGDLDMTEEFGLSTPRSVHLDAVPTLRLKV*
>PtCYP8
MCTCIFLCSALLGLVLLIPMDTVWLFWYSGVGITFFIVFFVLEQCLKKRNSRLPPGPPGW
PVVGNLLQLGHKPYQTLFHLANRYGPLMSITLGRKTIVIVSSPDVAKEIVKTHDHIFASR
TVIEAAKSLSHHKFSIIWAEHGSHWRMLRRISTTELFSAKRMEALQYLRRDQVFRTIRQI
LQESVKGGSINIGETAVRSVINLLGNMVFGKDMFDPYSAAFQDFKDSIWKLFVTAGTPNL
VDYFPCLQPLDPQGVSRKTRICMKKLYGIVDQFIEDRLATRGNTMGDGPKDLLDVLLDTR
SHEFTVADIRAYLTDLFAAGTDTTAKIMEWTMAELVRNPEKMKEAQNELDRMIGHNRMVD
ECDIDNLPYLRAVVKEAFRLHPPGPLLVPRRADSRCEIEGFLIPKHTTVLLNVWAMGRDP
AIWKEASKFMPERFVDSAVDFRGQHLELMPFGAGRRMCVGLPLASRMIHLMLGSLLHSFD
WAPPDGIRPELLDMNDKLGAGTLEKAVPLQAIATPRLPPHVYVG*
>PtCYP9
MFRQDSQAAEEFKEMVTKLMVLEGKPNLVDFFPFLRILDPQGMTAIGTEHSGGKAKEFLD
ILLDYRSKRGETMTKKDIIPFLYDLFLADSETSSSTVE*
>PtCYP10
MDLQVVDLPSMSMDLQLPFAIADLRMIGYLVVTIISAYLICRRLRPSVKLPPGPRAWPII
GNLNLMGKLPHRSLDRLSKTYGPLMYMRLGSMPCVVGSSAEMAREFLKTHDLTFSSRPRV
AAGKYTVYNYSDITWSPYGEHWRLARKICLMELFSAKRLESFEYIRVEEVARMLSSVFET
SRQGLPVEIREETTNVSNNIISRMVLGRRYLDEKAGNKIKPAEFREMWEELFVLNGVFNI
GDFIPWLAWLDLQGYVRRMKKLSKRLDVFLEEVLEEHDKRRKSVENYVAKDMVDVLLQQA
DDPQLKLSRVRVKAFTQDIIAGGTESSATLVEWGLAELLKKPETLERAAEELDRVVGRER
WVEEKDIGGLEYLQWVVKETMRLHPVAPMLVPRLSTQDCRIAGYDIPANTRLFVNVWTIG
RDGNLWENPDQFMPERFNGSTVDVKGRDYELLPFGSGRRMCPGYSLGIKVVHLGLANLIH
GFHWCQPDGQNPEDLDMGETFGLSTPKTIPLVAMARPRLPSHLYNFNSSHT*
>SmCYP1
MRLHPPGPLLIPHESTEECEIGGYTVPARTRTVVNIYAIARDEDNWEDPLNFDPDRFMGS
NIDLKGRHFEYLPFGSGRRICPGLMLAMATVQFILGSVLHGFNWRLPGGQTIDDLDMSES
FGLTVPKAVPLKLVPSPRLEPQIYVKSLSP*
>SmCYP2
MRLHPPGPLLIPHESTEECEIGGYTVPARTRTVVNIYAIARDEDNWEDPLNFDPDRFMGS
NIDLKGRHFEYLPFGSGRRICPGLMLAMATVQFILGSVLHGFNWRLPSGQTIDDLDMSES
FGLTVPKAVPLKLVPSPRLEPQIYVKSLSS*
>SmCYP3
MEFPVYLLVALVVCFLGRSLLQSRKRLPPSPWGLPLIGHVHHLSRLPHQSLQNLSRKLGG
IMYLRLGMTPAIVISSPDLAKEALRSNDSSFGFRPYLLVGEYLTYNFKGIGLSNGDHWKN
MRKICITELFSVKRMESFRGLRLAEVSHLVSRLAQASKSQSVVNVRELVTDFNFNIHLTV
LTFNVQTRILMSKRFFGENLSDDELAEARVFKELIDESVKFAFQFHISEFVPSWLKWIDW
NIPQAKRVAAKQDEFLQKIIDEHKAKKSRPTKDFMDILLEQRGDDQEVVKAILMSFAQEI
LIAGMDTSACTVEWALLELVHNPEVMKKAQEELDVVVGRNRMVTETDFSKLTYLEAVIKE
TLRLHPPVPILVPHMSNKACVLAGFDVPKGATTIINFYSISRDPNVWEHPTKFWPERFGQ
ITADVKGQDFELIPFGAGRRMCPGMSLGLKTVHLVLSNLLHSFHWERVPGESYNLDEGVG
SVTWPKSPLQAQLTPRLRNLDVIFNFAQ*
>SmCYP4
MKELSYLVSSLAQACNDQSIVDVREHLTVLTFNVQTRILMSKRFFGENLSDDELAEARVF
KELIDESVQFAFQFHISEFVPSWLKWIDWNIPQAKRVAAKQDEFLQKIMDEHKAKKSSPT
KDFMDILLEHRGDDQEVVKATLMEILIAGMDTSACTVEWALLELVNNPEVMKKAQEELDV
VVGRNRMATETDFSKLTYLEAVIKETLRLHPPVPILVPHMSNRACVLAGFDVPKGATTII
NFYSISRDPNVWEHPTKFWPERFGQITADVKGQDFELIPFGAGRRMCPGMSLGLKTVHLV
LSNLLHSFHWERVPGESYNLDEGVGSVTWPKSPLQAQLTPRLRNLDVIFNFAQ*
>SmCYP5
MSSFRSLMDPPLFARYMICLKTFLDSLVEEASLRSAKSIPSLEKYQLLRRGTVFVEGAGG
IMCEFCMDLKLDKVADHVLFSFRHEMKIKCFHNYLCVIFCHSPNNASFQEAVDKVCKMIQ
ETEAKILQLQKKLMKMGEETGNKDLVDYATWYPCFTSGHLRWVYVTGRYHGLDNPLLNGE
PFHGTWFLHPEATFILPFGSKCGFINTM*
>SmCYP6
MASADAIHYAWRPVIKNNAAVDYTILPRTLVQPTIAAHHPVVAWNNIYAGTSKPHEFVLC
FLLVESNYDQFGFQATATSPVLLVQSVAAVQCSCSMSEEVKIPKGVEIVNDIERNGEYCT
QGRERVGIHGRHRARGSRQLGVHVCHCSLASIHSSAYPPRTPELADKLASYSTEASMVLY
LEQVLGEELDGKSPLRALLQSS*
>SmCYP7
MDPSAEAYHHHHHHYTEFVPPDHGHRYSTWTIPVGLFLVYLTFKLLSRPRLPPGPKPWPI
IGSLHRVSPVRFRCFMDWAEKHGPIMSVWMGTNLNVVISNAELAKEVLKEKDKELASRPL
TRAAARFSRNGQDLIWADYGDHYVKVRKLCTLELFTPKRLESLRWIREEEVGAMVKSIFQ
DVKNNGGAAVTVKNYVSAVAFNNITRIVFGKRFVDENGEMLPQGVEFKAIISQGMKLGAS
LTMAEHISFIRWMFPLQEEEFAKHGARRDSLTKEIMEEHALEKKKSGTSQEHFVDALLNL
KDQYGLSETTVIGLLWDMITAGMDTTAISAEWAMAEIIKHPKVQEKAHEEMDRVIGKERI
ITEVDVQQLPYLQSIVKEALRLHPTTPLMLPHKATTRVKIGGYDIPKGTIVHVNVYAIGR
DPKVWKRASVFRPERFLEEDVDIKGHDYRLLPFGAGRRICPGAQLGLNMVQLMVARLLHQ
FSWAPPPGVKPEKIDLTERPGVVTFMANPVQAVATPRLAEKLYE*
>SmCYP8
MDPSAEAYHHHHHHYTEFVPPDHGHRYSTWTIPVGLFLVYLTFKLLSRPRLPPGPKPWPI
IGSLHRVSPVRFRCFMDWAEKHGPIMSVWMGTNLNVVISNAELAKEVLKEKDKELASRPL
TRAAARFSRNGQDLIWADYGDHYVKVRKLCTLELFTPKRLESLRWIREEEVGAMVKSIFQ
DVKNNGGAAVTVKNYVSAVAFNNITRIVFGKRFVDENGEMLPQGVEFKAIISQGMKLGAS
LTMAEHISFIRWMFPLQEEEFAKHGARRDSLTKEIMEEHALEKKKSGTSQEHFVDALLNL
KDQYGLSETTVIGLLWDMITAGMDTTAISAEWAMAEIIKHPKVQEKAHEEMDRVIGKERI
ITEVDVQQLPYLQSIVKEALRLHPTTPLMLPHKATTRVKIGGYDIPKGTIVHVNVYAIGR
DPKVWKRASVFRPERFLEEDVDIKGHDYRLLPFGAGRRICPGAQLGLNMVQLMVARLLHQ
FSWAPPPGVKPEKIDLTERPGVVTFMANPVQAVATPRLAEKLYE*
>SmCYP9
MPPMSRSSSITWPSFSLVPMFNFILERSKGSGSWKTLSFFSDAARQLAKGSIFSLSSGHG
GRTIFQTVPISLALAELEMMGVAIVGATFLALSRGGRQHLLAAPGFIRHNSYIEAAFPRK
LHGVVSLIDSGCHHTVGDMQWGDVAWVPYLYPTAPLERPEPASRILELPPAQMGVYVLST
IAIAIAIFLWKLSVRPKLRLPPSPLGIPLIGHLAHLAGKDAHITLQRLSNKLGPILFLRL
GWTLARESSENGVVDVRKLVSIFIFNIITQIVMSKRFLGTGDCEESREFKEIVAGIVDVA
LQFHVADFVPERLRWIDWTVPQLKRLAAKKDKFFQRIVDEHKAARLQANAVEDFTHVMLT
NYADDEELIKAMVQCIVKETLRRHPPVPLLVPHMSTQACKVETPLLKAVATPKLSKDAY*
>SmCYP10
MDSEFRGCILPAVPADQALKNVMHCLQSLDRRTGVIPSIEGPAFSVKITVSKAPIRVGKM
ACMSRERASCFAAHLQANPDTGWLQAISADKLKCEFGVLDVPRDIGNVTLLVFLQEPKLV
SPSNWVLWTEGKGEDGHIHLTCFGLGDNFMFLNREVKQLLQKILVAVPDPLVGADDDELK
NLLLNRIEVAECW*
>SlCYP1
ELISAGSDTTTSTIEWAMAELLRNKGAMHKLQAELTSKIGENDIITESNISDLPYLAACV
KETLRLHSPTPFLIPRRAPETCKIMDYTIPENSKLFVNAWAIGRDSNTWEDALSFRPERF
LNSNVDFRGQDFEFIPFGAGRRICPGLGFARQEIQLILASLIHYFEWSLPNGEDPMQLDM
EDKFGVTIQKEKPLLIVPM*
>SlCYP2
ELVSAGSDTSTSTIEWAMAELIKNVETMKKVQEELEIELSESDYPKESQLLQMSYVQACV
KETLRLHPPAPFLLPHRAIETCQVMNHTIPKDAQILVNVWAIMRDPLIWEDPEMFRPQRF
LSSDMDFKGNDFEFLPFGAGRRICPGLPMAAIIIPLVLASLVHFFDWELPHRERPTELDM
TEKFGVTLQKKEPLLLIPKPRK*
>SlCYP3
ELISAGSDTTTSTIEWAMAELLRNKGAMRKLKAELASKLGENDIITESNVSELPYLAACV
KETLRIHPPTPFLIPRRAPETCKIMDYTIPKNSKLFVNAWAIGRDSNTWEDALSFRPERF
LNSNVDFRGQDFEFIPFGAGRRICPGLGFARQEIQLILASLIHYFEWSLPNGEDPMQIDM
KEKFGVTLQKEKSLLAVPK*
>SlCYP4
MELPILIFFISLIFFLFLIKPYFYTKKLPPGPTGFPIIGSLLQLGSRPNQSLAKLANIHG
PLMTLKLGSITTVIASSPETAKEILQKHDKIFSARTVPNAVASQPNWEATLAWVPPDNMW
RNKRRICNKQMFTNQKLDSLQELRRQKAEQLVSHIRSQCESGSAVDIGRVAFATTLNLIS
NTIFSIDMVDTEFKTAHEFKELVWTIMEESGVPNTSDYFPLLKWLDLQGIRRRIRPAYLR
LHEIFEENIEKRLDDRATGQTMKKDGDFLDVLLDQCEVENSGFDRKTIKPLIL
>SlCYP5
DLFIAGSDTSASTTEWAMAELLRNPEELNKVRQEIIQQIGIERAVKESDMDKLPYLQAVV
KETMRLHPAVPLLLPHKAQHDIQVLGFNVPKDGQVFVNVWSMGRDPKYWEKPLEFMPERF
MESSVDYKGRDFEFIPFGAGRRICPGMPLAIRMVNLMLASIIQPFNWKLPKGMTTENLDM
EEQFGVTLRKAIPLVAVPNFENK*
>SlCYP6
ELLLAGSDTTTSTIEWAMAELIKNVESMKKVQEELEIELSESDYLKESQLLQMSYIQACV
KETLRLHPPGPLLLPHRAIKTCQVMSYTIPKDAQIFVNVWAITRDPLIWEEPDMFRPQRF
LNSDMDFKGNDFEYLPFGAGRRICPALPMAAIEIPLVLALLVRFFDWELPHGKCPVELDM
TEQFGVTLQKKEPLLLIPKARK*
>SlCYP7
DLFIAGSDTSAITTEWAMAELLRKPEELNKVRQEIMEQIGLERAVKESDMDKLPYLQAVV
KETMRLHPAVPLLLPHKAQNDIQVLGFNVPKYSQVFVNAWAIGRDPKSWERALEFLPQRF
IESNVDYKGRDFEFIPFGAGRRICPGIPLAIRMVNLMLASVIQPFKWKLPDGMAPEELNM
EEQFGVSLRKAVPLVAVPSMEEK*
>SlCYP8
DLFAAGTDTTSNTLEWAMAELLKNPHTLEKAQEELAQVIGRGKLVDEADVAQLPYLQCIV
KEALRLHPPVSLLIPRKVEEDVELCGYTVPKGSQVLVNVWAIGRDSGIWENPLDFKPERF
WESEIDVRGRDFELIPFGAGRRICPGLPLAIRTIPVVLGSLINTFNWKLHGGIAPNDLNM
EEKFGITLAKAQPLLAVPIPL*
>SlCYP9
DMLAGGTESSAVTVEWAISELLKKPEIFKKATEELDRVIGQNRWVQEKDIPNLPYIEAIA
KETMRLHPVAPMLVPRECREDCKVAGYDIPKGTRVLVSVWTIGRDPTLWDEPEAFKPERF
LEKSIDVKGHDFELLPFGAGRRMCPGYSLGLKVIQASLANLLHGFNWSLPDNRTPEELNM
EEIFGLSTPKKFPLSTVVEPRLPSKLYSI*
>SlCYP10
DLLAGGTESSAVTVEWAISELLKKPEIFKKATNELDRVIGQNRWVQEKDIPNLPYIEAIA
KETMRLHPVAPMLVPRECREDCKVAGYDVKKGTRVLVSVWTIGRDPTLWDEPEAFKPDRF
LEKSIDVKGHDFELLPFGAGRRMCPGYSLGLKVIQASLANLLHGFNWSLPDNMTPEELNM
EEIFGLSTPKKFPLSAVIQPRLSSKLYSV*
>OsCYP1
MEMELPSWASVLVIVLAAVVFLLATILRHGRRAYRLPPGPNPWPIIGNLNLIGALPHRSI
HELSKRYGPLMQLRFGSFPVVVGSSAEMARFFLKSHDIVFTDRPRTAAGKHTTYNYTDIL
WSPYGAYWRQARKMCVTELFSARRLESFEHIRGEEVRALLRDLHGAAAPVLLRDYLSTAT
LGVISRMVLGKKYVGVEGASAGNGGGGEGTSPAATPEEFKMMMDELFLLSGVLNIGDFIP
WLDWLDLQGYIRRMKRVGKKLDRFMEHVLDEHDKVRRQQGDRFAARDLVDVLLQLADDPN
LEVQLRRDNVKALTQDLIAGGTDTSAITVEWAISELLRKPEILAKATEELDRVVGRGRLV
TETDMTSLPYVEAIVKETMRVHPVAPLLAPHVAREDASVGGYDIPAGTRVLVNVWTIARD
PALWDSPEEFMPERFIGSKIDVKGQDFQLLPFGSGRRLCPGHSLGLKVIQLSLASLLHGF
EWRLPDGVSAGELSMEEVFGLSTPRKVPLEVVVKPKLPAHLYTGP*
>OsCYP2
MELLLLCTPCVILLLSSLYLLRLFVDARRNLPPGPRPQPLIGNILDLGSQPHRSLARLAG
RYGPLMTLRLGTVTTVVASSPGAARDILQRHDAAFSARSVPDAARACGHDGFSMGMLPPS
SALWRALRRVCAAELFAPRSLDAHQRLRRDKVRQLVSHVARLARDGAAVDVGRAAFTASL
NLLSSTIFSADLADFGDARAESSVGDLRDLISEFTIVVGVPNVSDFFPAVAPLDPQRLRR
RVARVFERLQAVFDGHIERRLRDRAAGEPPKNDFLDALLDYRSPEDGRGFDRPTLQFLFT
DLFSAGSDTSAVTVEWAMAQLLQNPPAMAKAREELARVIGSKQEIEESDISQLKYLEAVV
KETLRLHPPAPFLLPHQAETTTQVGGYTVPKGTRVLVNVWAIGRDSKVWSDPDKFMPERF
LQSEVDLRGRDFELIPFGSGRRICPGLPLAVRMVYLMLASLLHRFEWRLLPEVEKNGVDM
AEKFGMILELATPLRAVAIPV*
>OsCYP3
MGTGSKKKKTVSWCTTEVSEGTHAFKIVGYSLNKGIGVGTFIRSGTFAVGGHDWAIRLYP
DGVTEDSMDYVSVYLELMTENAKAMAFYTLGLVDPVTGGIRCNWSRSSPRLFDSSDSSRF
GPRSPLFIPRSDLEMEESGYIVNDRLTVECEVTVTKGPQVSRTIGCSEIGVPPSELSEHF
GKLLEEEEDVGRDVVFSVEGESFAAHKLVLAARSPVFKAEFYGEMIERGTFSIDIKDMQP
SVFRALLHFIYTDVLPADIGDLEGDDYVEFIRHLVVAADRYAMDRLKLMCQSILGKYVDV
KNVATTLALADQHNCDKLKDVCIQYICSLDEVDAMVRTKGYANLKRSCPSVLADLFEKTS
KFRAS*
>OsCYP4
MASALFLWLSWLVLSLLSIYLLDLLAHSRRRLPPGPRPLPLIGSLHLLGDQPHRSLAGLA
KTYGPLMSLRLGAVTTVVVSSPDVAREFLQKHDAVFATRSAPDAAGDHTRNSVPWLPPGP
RWRELRKIMATELLATHRLDALHELRQEKVSELVDHVARLARDGAAVDVGRVAFTTSLNL
LSRTIFSRDLTSLDDRGASKEFQQVVTDIMGAAGSPNLSDFFPALAAADLQGWRRRLAGL
FERLHRVFDAEIEHRRRVAGEEHGKVKDDFLRVLLRLAARDDDTAGLDDDTLRSTSVIDN
GIAQLKKPNVTWMAHGWWARLRTLISGIIAQFLPQYCNGGFVSLAFMACALSLLSVYLLD
LLAQSRRRLPPGPHPLPLIGSLHLLGDQPHRSLAGLAKTYGPLMSLRLGAVTTVVVSSPD
VAREFLQKHDAVFATRSAPDASGDHARNSVALLPNSPRWRELRKIMATELFSTSRLDALH
ELRQEKVVELVDHVARLAREGAAVDVGRVAFTTSLNLLSHTIFSRDLTSLDDHGASKEFQ
QVVTDIMGAAGSPNLSDFFPALAAADLQGWRRRLAGLFERLRRVFDAEIEHRRRVVGKEH
GKVKDDFLRVLLRLAARDDDTAGLHDDALQSIFTDLFAAGSDTSSSTVEWAMAELLRNPL
PMAKACDELQRVIGSTRRIEESDIGRLPYLQAVIKETFRLHPPVPFLLPRQATTTIQILG
YTIPKGAKVFINVWAMGRDKDIWPEAEKFMPERFLERATDFKGADFELIPFGAGRRICPG
LPLAVRMVHVVLASLLINFKWRLPVKVERDGVNMTEKFGVTLAKAIPLCAMATST*
>OsCYP5
MAMVQYVTGYLCLSLALLLLTLVLHKVARKATGNGAGKPRLPPGPWRLPVIGNLHQVAMG
GPLVHRTMADLARRHDAPLMSLRLGELRVVVASSADAAREITKTHDVAFATRPWSSTIRV
MMSDGVGLVFAPYGALWRQLRKIAVVELLSARRVQSFRRIREDEVCRLVAAVAAAQPGEA
VNVSERITALISDSAVRTIMGDRFEKRDEFLEGLAEGDRIASGFSLGDLFPSSRLASFVG
GTTRRAEANHRKNFGLIECALRQHEERRAAGAVDDDEDLVDVLLRVQKEGSLQVPLTMGN
IKAVILELFGAGSETSASTLHWAMTELIMNPKVMLKAQDELSNVIKGKQTISEDDLVELR
YLKLVIKETLRLHPVVPLLLPRECRETCEVMGYDIPIGTTMLVNVWAIGRDPKYWEDAET
FRPERFEDGHIDFKGTDFEFIPFGAGRRMCPGMAFAEAIMELVLASLLYHFDWELPDGIS
PTKVDMMEELGATIRKKNDLYLVPTVRVPMSTAL*
>OsCYP6
MAMVQDITGYLCLSLALLLLTLVLHKVARKATGNGAGKPRLPPGPWRLPVIGNLHQVAMG
GPLVHRTMADLARRLDAPLMSLRLGELRVVVASSANAAREITKTHDVAFATRPWTSTIRV
LMSDGVGLVFAPYGALWRQLRKIAVVELLSARRVQSFRRIREDEVGRLVAAVAAAPAAQP
VNVSERIAALISDSAVRTIIGDRFERRDEFLEGLAEAIKITSGFSLGDLFPSSRLASFVG
GTTRRAEANHRKNFELIECALRQHEERRAAGAVDDDEDLVDVLLRVQKDGSLQMPLTMGN
IKAVVLELFGAGSETSANTLQWAMTELIMNPRVMLKAQAELSNVIKGKQTISEDDLVELK
YLKLIIKETLRLHPVVPLLLPRECRETCEVMGYDIPIGTTVLVNVWAIGRDPKYWEDAET
FIPERFEDGHIDFKGTNFEFIPFGAGRRMCPGMAFAEVIMELALASLLYHFDWELPDGIS
PTKVDMMEELGATIRRKNDLYLIPTVRVPLSTVL*
>OsCYP7
MELMLPPWASFVGVVLATVLFLKAVLGRSRRVYNLPPGPKPWPVIGNLNLVGTLPHRSIH
NLSKKYGPLMYLRFGSFPVVVGSSVEMAKFFLKTHDVVFTDRPKTAAGKHTTYNYSDITW
SPYGAYWRQARKMCLTELFSAKRLESYEYIRGEEVRALLRDLHGAAGGVVVLKDYLSTVS
LNVITRMVLGKKYLDKDAGGSVTTPEEFKWMLDELFLLNGVLNIGDSIPWLDWLDLQGYI
KRMKKLGKMFDRFLEHVVDEHNERRRREGESFVAKDMVDVLLQFADNPNLEVKLKREGVK
AFTQDLIAGGTESSAVTVEWALSELLKKPEVFAKATEELDRVVGRGRWVTEKDVPSLTYV
DAIVKETMRLHPVAPMLVPRLSREDTSVDGYDIPAGTRVLVSVWTIGRDPKLWDAPEEFM
PERFIGNKIDVKGQDFELLPFGSGRRMCPGYSLGLKVIQLSLANLLHGFAWRLPDGVTRE
QLSMEEIFGLSTPRKFPLEAVVEPKLPAHLYAAA*
>OsCYP8
MSEVLKNPAILAKATKELDNVVGSGRLVTESDIPHLPYVDAIMKETMRMHPVAPLLIPRM
SREDATVAGYDVPAGTRVLVNTWTISRDPSLWDSPEEFRPERFVGSEIDVKGRDFELLPF
GTGRRMCPGYSLGLKVIQLALANLLHAFSWNLPDGIAAGELSMEEIFGLTMPRKIPLLAV
VKPRLPDHLYAEP*
>OsCYP9
MELLLLYAPCVILLVSSLYLLRLFSDARRNLPPGPRPLPLVGNLLELGAKPHRSLARLAE
RHGPLMTLRLGAVTTIVASSPDAARDILQRHDAAFSTRPVPDIVRACGHDRFAMPWLPPS
SPQWRALRKVCSAELFAPRRLDAQQRLRREKARRLVSHVARMAREGAAVDVRRVVFTTLL
NMLSCTLFSADLADLDEGRAGSAGELADTVAEFAGTVGVPNVVDYFPAVAAFDPQRLRRW
LSRVFTRLFAEFDEQIERRMRERDAGEPPKNDFLDVLLDYRTTEDGRQFDRQTLRSRFTD
LFSAGSDTSAVTVEWAMAQLLQSPSSMMKAREELTRVIGSKPEIDESDIDSLEYLQAVVK
ETFRLHPPAPLLLSHRAETDTEIGGYTVPKGATVMVNIWAIGRDSKVWFEPDKFIPERFL
QKEVDFRGRDFELIPFGSGRRICPGLPLAVRMVHLMLASLLHRFEWRLLPEVERNGVNME
EKFGIVMTLATPLQAIATPI*
>NcCYP1
MAELSTDLILWLCILLPSLYLFNLIIFRKTSKLPPGPVGFPVVGSLLELGRMAHESLARL
SQLHGPLMALQLGFITTVVVSSAEMAEQVLHKHDQAFAGRSVRDVVTVFDYHHHSLVFSQ
HGTRWRELRRICNMELFTPKRLDMLAGARQEKVHALLRHVHKACAAGRPVDVGLCAFGTT
LNLVANTIFSKDVVDLESESAGGFKNLLWEILDLNAKPNLSDLFPALRWADPQGMRRRNA
TLIKRLYDAFDQVIDKRMESDAPAHGGEKKKYGDFLEVLLALTREPSSGFTRENIRPLLT
VSSLLFNPILLYSLFQDLFIAGSDTTSTTIEWAMTELLRHPDKMSTAQLELKRTIGTERL
VKESDIQHLPYLQALVKETLRLHPPVPLLIPHRADVTTEVAGFTVPKNTQVLVNAWAIGR
DPASWENATSFLPERFLNSDVNFKGKDFHFIPFGAGRRICPGMPLGVRMAHLVLASLLHS
FSWTLPDGMVPEQLDVKAKFGITLQKAIPLKAFPSPRSIDGLE*
>NcCYP2
MAELSTDLVLWLFILLPFLYILNMIRFRKTSKLPPGPVGFPVVGSLFELGSMPNESLARL
SEMHGPLMALQLGFITTVVVSSAEMAEQVLHKHDQAFAGRTVRDVVTVFDYHHHSLVFSQ
NGTRWRELRRICNMELFTPKRLDILAGVRQEKVQALLRHVHKACAAGHSVDSGLCAFGTT
LNLVANTIFSKDVVDLESESAGGFKNLLWEILDLNAKPNLSDFFPALRWADPQCLRRRNT
TLIKRLYDAFDQVIDKRMESDAAAKGGEKKKHGDLLEVLVELTREPSSGFTRENIRPLLT
DLFIAGSDTTSTTIEWAMTELLRHPDKMSTAQLELKRTIGTERLVKESDIQHLPYLQALV
KETLRLHPPVPLLIPHRADVTTEVAGFTIPKNTQVLVNAWAIGRDPASWENPTSFLPERF
LNSDVNFKGKDFHFIPFGAGRRDCPAIPLGVRMVHLMLASLLHSFSWNLPHGMGPKQLDV
KAKFGLTLQKAIPLKAFPSPRSLDGLE*
>NcCYP3
MAELSTDLILWLCILLPSLYIFNLIRFRKTSKLPPGPVGFPVVGSLFELGSMPNESLARL
SQLHGPLMALQLGFITTVVVSSAEMAEQVLHKHDQAFAGRTVGDAVKVLDYHHHSLVFSQ
NGERWRELRRICNTELFTPKRLDTLTGFREQKVQALLRHVHTACAAGRLVNIAECAFGTA
LNLVANTIFSQDVVDLESESTGEVKSIVWELLVLGAKPNLSDFFPALRWVDPQGLRRRTR
TLLKRLYGVFDQLIDKRMESDAAANGGKKKKYGDFLEVLLELTRKPSSGFTRENIRPLLT
DLFIAGSDTPSATIEWAMTELLRHPGKMSAVQLELERAIGTKRPVKESDIERLPYLQALV
KETLRLHPPVPLLIPHRADVTTEVAGFTIPKNTQVLVNTWAISRDPACWENATSFLPERF
LNSDINFKGKDFHFIPFGSGRRICPGMPLGVRMVHLVLASLLHSFSWKLPDGMAPEQLDV
GTKFGISLQKAIPLKAFPCPRSLDGVE*
>NcCYP4
MADPLQLFLWLVTFLACVYSFRLFSVKSSKLPPGPVGLPIVGSLFQVGTKLNESLAELAK
VYGPLMTLRLGFKTTVVVSSAEMAREVLQKHDQAFAGRSVMDAASPFDHSKWSLGLGQNG
PRWREMRRICNNELFTPRRLDSLRGLREQKVQELLRHVREACQGGQAVNVGECSMTTTLN
SISNTLFSQDTMGLGSESVTEFRALFLDLSIALGSPNISDFFPLLKFMDPQGIRRRTEVC
LKRFYELLDEIIEKRNTLGREESNSMQQEMFLAGTDTSSSTIEWAMAELLLNPKKMEILR
LELKQIIGEDRVVQETDIQQLPYLQAVVKETLRLHPPIPLLVPHRADATTKVGGFTIPKH
TAVLVNVWAIGRDSTYWENPTAFLPERFLESDINFKGKDFHFIPFGSGRRMCPGLPLAIR
TVYLALAALIHSFEWKLPKGMSPEKLDVEEYFGIGMRKAVPLLAVATPIAT*
>NcCYP5
MDIILFLCAAVCIICMCLRSLRLASGSRLPPGPRGFPVFGNMFQLGSQARSHQGLAKLAA
KYGPLMTLRLGCMRTVVVSSSGAAREMFKVNDLSLAGRTVYEAMKVDVAQSNNGSIITAQ
YGPSWRLLRRLCSREFFTSGQLNAMKTIRNNCMEDMVRFIREESEHGKKDVEVAKFVFFM
NFNLLGNLMFSRNLVDPKSKEGNEFYALAAKIMEVVAEPNLADFLPLLKPFDLQRIRKKM
HYYTEKAFEITAGFTRARIQASKSKEEREKGKKDFLDVLLNFKDGNGDELSSFSSESINA
LALEMFIAGTDTTTSVVEWALAELLHNPQIMNKLLDELSGVAGPDRGIEEADLESLPYLR
AVVKETLRLHPPLPLMVPHRAMESCTMMGYEIPKHTQVLVNTWAIGRDPETWEDPHCFKP
ERFLDSAIEYKGQHFEYLPFGSGRRMCPGMPLAHRLLPLTVAALLLSFDWVLPEGVDPST
VDMREKLGITLRRATPLRAIPLPRRS*
>NcCYP6
MERAEKDLQHGAVHAQETGHISRHPARKGSSPSPACSQGLCGRTSARYPLVCVWNHAELG
GKHNLFEGRGGSRVGVGGRFKNLLWEILNLNAKPNLSDFFPTLRWADPEGLRLIDKRMES
DAAANGGEKKKYVDLLEVLLELTREPSSGFTRESIRPLLSDLLIAGSDTTSTTIEWTMTE
LHRHPDKMSTTQLELTQTVGTERLVKESDIQKLPYLQALVKETLRLHPPVPLLIPHRADV
TTEVSGFTVPKNTQVLVNAWAIGRDPASWENATSFLPERFLNSDVNFKGKDFHFIPFGAG
RRICPGMPLGVCMAHLVLASLLHSFSWTLPDGMGPEQLDVKAKFGLTLQKAIPLKVFPSP
RSLDGLE*
>NcCYP7
MADPLELFLWFVTFFACVYSFRLLSVKSSKLPLGPVGLPIVGSLFQIGTKLNESLAEFAK
EYGPLMTLRLGFKTTVVISSAEMAAEVLQKHDQAFAGRSVMDAASPFDHFKWSLGLGQNG
PRWREMRRICNSELFTPRRLDSLRELREQKVQELLRHVREACQGGQAANVGECAVVTTLN
SISNTLFSQDTMGLVSESVTEFRALVFDLASALGSPNISDFFPLLKYMDPQGIRHRSEVC
IKRFYELLDEIIEKRSTLYSISKVGKKGDFLDVLLELSTKPGSEFKKECIKPLLLEMFLA
GTDTSSSTIEWAMAELLLNPKKMEILRLELKQIIGEDRVVQETDIQQLPYLQAVVKETLR
LHPPIPLLVPHRADATTKVGGFTIPKHTEVLVNAWAIGRDSSYWENPTAFLPERFLESDI
NFKGKDFHFIPFGSGRRMCPGIPLAIRTVHLALAALIHSFEWKLPEGMSPEKLDVEECFG
LTMHKAVPLLAVATPIVT*
>NcCYP8
MGDFSNLIMWFCLLLPCVYLFRIISRKTSNLPPGPVGFPVVGSLFQLGDMPNESLARLSE
LYGPLMALRLGFRTTVVVSSPEMAREVLHTHDHAFAGRILMDVANNQFDYPKYSLVFNQN
EAKWRELRRICISELFTPKRLDALRAVREQKVRALLQHIRTAFAARRPVDIGDRVFATVL
NTVSNTLFSQDVVDLGSESAAGEFKSIVWGMLEAGAKPNLADFFPALRPFDPQGIRRQND
VLVKRLYAVFDEVIERRLESFGATEGRGSGGEGDDFLNVLLELDGKAESEVNRLAINAVL
GDLFVAGSDTSTNTIEWAMTELLRHPDKMAKAQSELRETIGADRFVTESDISQLPYLEAV
VKETLRLHPPTPLLLPHRAEATTEVAGFTIPKHTQVLVNVWAIGRDPAYWENPSSFLPER
FVQSDINFKGMNFQFIPFGAGRRMCPGMPLAVRIVHLVLASLLHSFSWELLDGMAPQQLG
VEAKFGLTLRKAVPLRVLGSPLIEM*
>NcCYP9
MADLLNLFLWFVTFLACIYSFRLFSVKSSKLPPGPVGLPILGSLFQMGTKPHESLAELAR
VYGPLMTLRLGFKTTVVVSSAEMAAEVLQKHDQAFAGRSVMDAASPLDHSKWSLGLGQNG
PRWREMRRICNSELFTPRRLDSLRGLREQKVQELLLHVREACRGGQAVNIGECAVVTTLN
SISNTLFSQDTIGLGSESATEFRALLGDTASALGSPNISDFFPLLKYVDPQGVRRQAAVY
IKRFYELFDEIIEKRNELYSTSKVEKKGDFLDVLLELSTKTGSEFKKECIKPLLLEMFTA
GTDSGSSTIEWAMAELLLNPKKMETVRLELKQIIGKDRVVQETDIQQLPYLQAVVKETLR
LHPPIPLLVPHRADVTTKVGGFTVPKHTEVLVNAWSIGRDSTYWENPTAFLPERFLESDI
NFKGKDFHFIPFGSGRRMCPGIPLAVRTVHLTLAALIHCFEWKLPEGMSPEKLDVEEYFG
LTMRKAVPLLAVATPITT*
>NcCYP10
MANPLELFLWFVTFLACVYSFRLFSVKSSKLPPGPVGLPILGSLFQIGTKLNESLAELAK
VYGPLMTLRLGFKTTVVVSSAEMAAEVLQKHDQAFAGRSVMDAASPFDHSKWALGLGQNG
PRWREMRRICNSELLTPRRLDSLRGLREQKVQELLRHVREACQGGQAVNVGECSMTTALN
SISNTLFSQDTMGLGSDSVTEFRALSLDLAIALGSPNISDFFPLLKYIDPQGIRRRAEVC
IKRFYELLDEIIEKRNTLYSTSKVGKKGDFLDVLLELSTKPGSEFKKECVKPLLLEMFLA
ATDTSSSTIEWAMAELLLNPKKMEILRLELKQIIGEDRVVQETDIQQLPYLQAVVKETLR
LHPPIPLLVPHRADATTKVGGFTIPKHTEVLVNAWAIGRDSAYWENPTAFLPERFLESDV
NFKGKDFHFIPFGSGRRMCPGIPLAVRTVYLALAALIHSFEWKLPEGMSPEKLDVEEYFG
LTMRKAVPLLAVATPIAT*
>BsCYP80A
MDYIVGFVSISLVALLYFLLFKPKHTNLPPSPPAWPIVGHLPDLISKNSPPFLDYMSNIA
QKYGPLIHLKFGLHSSIFASTKEAAMEVLQTNDKVLSGRQPLPCFRIKPHIDYSILWSDS
NSYWKKGRKILHTEIFSQKMLQAQEKNRERVAGNLVNFIMTKVGDVVELRSWLFGCALNV
LGHVVFSKDVFEYSDQSDEVGMDKLIHGMLMTGGDFDVASYFPVLARFDLHGLKRKMDEQ
FKLLIKIWEGEVLARRANRNPEPKDMLDVLIANDFNEHQINAMFMETFGPGSDTNSNIIE
WALAQLIKNPDKLAKLREELDRVVGRSSTVKESHFSELPYLQACVKETMRLYPPISIMIP
HRCMETCQVMGYTIPKGMDVHVNAHAIGRDPKDWKDPLKFQPERFLDSDIEYNGKQFQFI
PFGSGRRICPGRPLAVRIIPLVLASLVHAFGWELPDGVPNEKLDMEELFTLSLCMAKPLR
VIPKVRI*
>EcCYP80B1
MEVVTVALIAVIISSILYLLFGSSGHKNLPPGPKPWPIVGNLLQLGEKPHAQFAELAQTY
GDIFTLKMGTETVVVASTSSAASEILKTHDRILSARYVFQSFRVKGHVENSIVWSDCTET
WKNLRKVCRTELFTQKMIESQAHVREKKCEEMVEYLMKKQGEEVKIVEVIFGTLVNIFGN
LIFSQNIFELGXPNSGSSEFKEYLWRMLELGNSTNPADYFPMLGKFDLFGQRKEVAECLK
GIYAIWGAMLQERKLAKKVDGYQSKNDFVDVCLDSGLNDYQINALLMELFGAGTETSAST
IEWAMTELTKNPKITAKLRSELQTVVGERSVKESDFPNLPYLEATVKETLRLHPPTPLLL
PRRALETCTILNYTIPKDCQIMVNAWGIGRDPKTWIDPLTFSPERFLNSSVDFRGNDFSL
IPFGAGRRICPGLPIANQFIALLVATFVQNLDWCLPNGMSVDHLIVEEKFGLTLQKEPPL
FIVPKSRV*
>CjCYP80B2
MEVLSIAIVSFSFLLFLFFILRDSRPKNLPPGPRPSPIVGNLLQLGDKPHAEFAKLAQKY
GELFSLKLGSQTVVVASSPAAAAEILKTHDKILSGRYVFQSFRVKEHVENSIVWSECNDN
WKLLRKVCRTELFTPKMIESQSEIREAKAREMVKFLRGKEGEVVKIVEVVFGTLVNIFGN
LIFSKDVFDLEDPTGGSVELKEHLWKLLDMGNSTNPADYFPIMGKLDLFGQRRAVAEVLQ
QIYDVWGVMLKERRGTKGSESKNDFVDVLLNAGLDDQKINALLMELFGAGTETSASTIEW
AITELTKKPLVVSKIRLELVNVVGDNTVKESDLPHLPYLQAFVKETLRLHPPTPLLLPRR
ALETCTVMNYTIPKECQIMVNAWAIGRDPKTWDDPLNFKPERFLSSDVDYKGNDFELIPF
GGGRRICPGLPLASQFSNLIVATLVQNFEWSLPQGMSTSELSMDEKFGLTLQKDPPLLIV
LKARASNI*
>CjCYP80G2
MDLQIALFSLIPVILVFILLLKPKYKNLPPGPHPWPLIGNLPILFTNTEVPLHITLANMA
RTHGPIMILWLGTQPTVMASTAEAAMEILKTHDRIFSARHIRMSFRLKHHIKYSLVWSDC
TDYWKLLRKIVRTEIFSPKMLQAQSHVREQKVAELIDFLRSKEGQVVKISQFVFGTLLNI
LGNVVFSKDVFVYGDETDKGGIQNLIREMLMIGAEPNVAEFYPSLEELDLQGLKKKCDER
FIRVMKMWEGTVKERKANRNEESKDMLDVLLANDFNDAQINALFLETFGPGSETSSATIE
WVIAELIKSPKEMAKVRKELNEVVGTSTIKESDLPQLPYLQACIKEAMRLHPAAPFLLPR
RAAETCEVMGYTIPKNSQVLVNAYAIGRDPKSWKDPSTFWPERFLESDVDFHGAHYQFIP
FGSGRRTCVGMPLATRTIPLIVGSLVHNYDFGLPGGNRPEDLKMNEMLSLTLAIDPSLCV
VPKARA*
>TfCYP80B
MEVLSAAMVSLFFIFLFIFFILCDSRNKDLPPGPRPSPIVGNLLQLGEKPHAEFAKLAEK
YGELFTLKLGSQTVVVASSPAAAAEILKTRDKILSGRYVFQSFRVYEHVLNSIVWSECNE
NWKLLRKVCRTELFSPKMIESQAYIREAKALDMVRFLRKKENQEVKIVEVVFNTLVNIFG
NLIFSKDVFDLEDPTGGSAELKEHLWKLLDMGNSTNPADYFPIMGKFDLFGQRREVAKVL
KQIYDVWGVMLKERRSITGHRENDFANVLLNAGLDDQKINALLMELFGAGTETTASTIEW
AITELTNNLRVISKLRAELINVVGHKTVKESNIPHLPYLQAIVKETLRLHPPTPLLLPRR
ALETCKVMNYTIPKECQIMVNAWAIGRDPKTWDDPLTFKPERFMNSTVDYKGNDFELIPF
GGGRRICPGLPLASQFLSLIVATLVQNFDWSFPQGMTPNEVPMDEKFGLPLQKDPPLLIV
LKARTSMKLQD*
>PsCYP80B1
MIESQAEVRESKAMEMVEYLKKNVGNEVKIAEVVFGTLVNIFGNLIFSQNIFKLGDESSGSVEMKEHLWR
MLELGNSTNPADYFPFLGKFDLFGQSKDVADCLQGIYSVWGAMLKESKIAKQHNNSKKNDFVEILLDSGL
DDQQINALLMEIFGAGTETSASTIEWALSELTKNPQVTANMRLELLSVVGKRPVKESDIPNMPYLQAFVK
ETLRLHPATPLLLPRRALETCKVLNYTIPKECQIMVNAWGIGRDPKRWTDPLKFSPERFLNSSIDFKGND
FELIPFGAGRRICPGVPLATQFISLIVSSLVQNFDWGLPKGMDPSQLIMEEKFGLTLQKEPPLYIVPKTRD
>HnCYP80F1
MYIEDTSEIFTIFFTHILLPLLSFFIIRCVISSRKKLPLPPGPFPWPIIGHLFYLGNKPH
VSLAKLANVHGPHLMSIRLGGRLVIVASSPMATAEVLKTHDRLLSGRFVSHPMRVEGSYI
RNLATETLEECDENWKKVRSMYQIVLFSHKAVESQVNIREKKVMELVKFVASKEGELVNI
KGIAFVTILNILSNSTISNDLVDFEGKGIGEGMREWIRNYTKLEGVPQLADLFPILDGCT
WDFQGTYKKLKDTFERISDVWRDIINKKRMEISNKYYEGEDFADALIRNGFEDKQINALL
MELYSAGTETTITTVEWTLVELLKNPEAMKRLRNEIKKELTTIDDREIMIVKDSNLPNLP
YLEACMKETLRLHPPAPLLFPHRAVQTCEVMGYRIPQDTQIIVNVWKMARDSEYWNDDPW
SFKPDRFLDSSTDYKGHDFEFIPFGSGRRICAGQSLALRMLPMIVGSLVHNFELILPNNM
NPMEMNMDDIIDVTMAKKDPLFIIPKIRNS*
>EcCYP82B1
MEKPILLQLQAGILGLLALICFLYYVIKVSLSTRNCNQLVKHPPEAAGSWPIVGHLPQLV
GSGKPLFRVLGDMADKFGPIFMVRFGVYPTLVVSTWEMAKECFTSNDKFLASRPPSAASS
YMTYDHAMFGFSFYGPYWREIRKISTLHLLSHRRLELLKHVPHTEIHNFIKGLFGIWKDH
QKQQQPTGREDRDSVMLEMSQLFGYLTLNVVLSLVVGKRVCNYHADGHLDDGEEAGQGQK
LHQTITDFFKLSGVSVASDALPLLGLFDLGGKKESMKRVAKEMDFFAERWLQDKKLSLSL
SSETNNKQNDAGEGDGDDFMDVLMSILPDDDDSLFTKYSRDTVIKATSLSMVVAASDTTS
VSLTWALSLLLNNIQVLRKAQDELDTKVGRDRHVEEKDIDNLVYLQAIVKETLRMYPAGP
LSVPHEAIEDCNVGGYHIKTGTRLLVNIWKLQRDPRVWSNPSEFRPERFLDNQSNGTLLD
FRGQHFEYIPFGSGRRMCPGVNFATLILHMTLARLLQAFDLSTPSSSPVDMTEGSGLTMP
KVTPLKVLLTPRLPLPLYDY*
>CjCYP719A
MEMNPLLVCATVAIVFATTTIIRILFSSSSLPQMKWPSGPRKLPIIGNLHQLGDDVLHVA
LAKLAKVHGSVMTIWIGSWRPVIVISDIEKAWEVLVNKSADYGARDMPEITKIASASWHT
ISTSDAGSFWQNVRKGLQSGAMGPLNVAAQNQYQERDMKRLIKAMSDEAANNNGIVKPLD
HIKKNTVRLLTRLIFGQAFDDNKFIESMHYEIEDIIRISGYARLAEAFYYAKYLPSHKKA
EREAFLVKCRVEELVRPLLSSKPPTNSYLYFLLSQNFEEEVIIFCIFELYLLGVDSTSST
TTWALAYLIREQGAQEKLYQDIRMTLGDVDLVKIEDVNKLKYLQGVVKETMRMKPIAPLA
IPHKTAKETTLMGTKVAKGTRIMVNLYALHHNQNIWPDPYKFMPERFLEGETGTAYNKAM
EQSFLPFSAGMRICAGMDLGKLQFAFALANLVNAFKWSCVEEGKLPDMGEELSFVLLMKT
PLEARIAGRNV*
>TfCYP719A
MELVSLWLVSATLALVVAITILIPMVTSSSSFSQMKWPTGPNKLPIIGNLHQLGGDVLHV
ALAKLAQVHGSVMTVWIGNWRPIIVISDIDKAWEVLVNKSSDYGARDMPEITKIASASWH
TISTSDAGAFWQTVRKGLQSGAMGPLNIAAQSQFQERDMKRLIQALRDEAAQNNNIVKPL
DHIKKNTVRLLTRLIFGQTFDDDKFVESMHFEIDDIIRISGYARLAEAFYYAKYLPSHKK
AEREAYLVKCRVEDLVSPLLSSNPPTNSYLYFLLSQRFSEEVIIFCIFELYLLGVDSTSS
TTTWALAYLIREQAIQEKLYQDTRMTLGDVDLVKIEDVSKLKYLQAVVKETMRMKPIAPL
AIPHKTAKDTTLMGSKVAKGTRIMVNLYALHHNQNIWTNPYKFMPERFLQGEDGSASNKA
MEQSFLPFSAGMRICAGMDLGKLQFAFALANLVNAFKWSCVEEGKFPDMSEELSFVLLMK
TPLEAKITARKF*
>EcCYP719B
MAPINIEGNDFWMIACTVIIVFALVKFMFSKISFYQSANTTEWPAGPKTLPIIGNLHQLG
GGVPLQVALANLAKVYGGAFTIWIGSWVPMIVISDIDNAREVLVNKSADYSARDVPDILK
IITANGKNIADCDSGPFWHNLKKGLQSCINPSNVMSLSRLQEKDMQNLIKSMQERASQHN
GIIKPLDHAKEASMRLLSRVIFGHDFSNEDLVIGVKDALDEMVRISGLASLADAFKIAKY
LPSQRKNIRDMYATRDRVYNLIQPHIVPNLPANSFLYFLTSQDYSDEIIYSMVLEIFGLG
VDSTAATAVWALSFLVGEQEIQEKLYREINNRTGGQRPVKVVDLKELPYLQAVMKETLRM
KPIAPLAVPHVAAKDTTFKGRRIVKGTKVMVNLYAIHHDPNVFPAPYKFMPERFLKDVNS
DGRFGDINTMESSLIPFGAGMRICGGVELAKQMVAFALASMVNEFKWDCVSEGKLPDLSE
AISFILYMKNPLEAKITPRTKPFRQ*
>AMECYP80-1
MDILSISVIAIVITSLLYLILRDSSPKDLPPGPKPWPIVGNLLQLGEKPHSQFAQLAKTYGDLFTLRLGT
ETVVVASTPLAANEILKTHDRILSGRYVFQSFRVKHHVENSIVWSECNDTWKNLRKICRTELFTQKMIEN
QAEVRERKTWEMIEFLKKKEGEEVKIVEIIFGTLVNIFGNLIFSKNIFELGDENSGSVEMKKHLWRMLEL
GNSTNPADYFPFLGRFDLFGQRKDVADCLQGIYDVWGVILKERKVEKKKRIDEEEKKKNDFVDILLDSGL
DDQQINSLLMELFGAGTETSASTLEWGIAELTKNPKIKTKIRSELMTVVGQNTVKESDIPNLPYLQAFVK
ETLRLHPPTPLLLPRRALDTCRVLNYTIPKECQIMVNAWGIGRDPKTWNDPLTFSPERFMNSNIDFKGND
FELIPFGGGRRICPGVPLATQFISLIIATLVQNLDWELPMGMDPSDLIMEEKFGLTLQKEPPLFIVPKFR
V
>BTHCYP80-1
MSKNSPPFLDYMSNIAQKYGPLVHLKFGLHSSIFASTKEAAMEVLQTNDKALSGRKPLPCFRIKPHIDYS
IVWSDSNSYWKNGRKILHTEIFSQKMLQAQEKNRERVAENLVNFIMTKVGNVVELRSWLFGCALNVLGHV
VFSKDVFEYSDQSDEVGMDKLIHGMIMTGGDFDVASYFPFLARFDIHGLKRKMDEQFKLLIKVWEGEVLA
RRANRNPEPKDMLDVLIANDFNEHQINAMFLETFGPGSDTSSAIIEWALAQLIKNPDKLAKLREELDRVV
GRSSTVKESHFSELPYLQACVKETLRLYPSVTIMIPHQCMETCQVMGYTIPKGMDVHVNAHAIGRDPKDW
KDPLKFQPERFLGSDIEYNGKQFQFIPFGSGRRICPGLPLAVRTIPLVLASLVHAFDWELPDGVPNEKLD
MEELFTLTLCMAKPLQVIPKVRI
>BTHCYP80-2
MGPLALFALVFIIPFLLLITLFKPSSKNLPPGPPAWPLIGTLLPKLKKQPHVELTKLAKSHGPLMLLKFG
VEPVVVASNHVAAMEVLKTHDRELSGRFAPHSVRIKGYVEHSMVWADCTDYWKLVRKIWRTDMFSTKMLD
AQACVREEKVLELVGFLKGKQGEVVKFADVVFGCILNILGAIVFSQNVYDFEDKSDNELGMKGMIRQLMI
LAAIPNLADLYPILGKSDFQGLKKASAACVTRMNESWATVVKERRRNSDHLKNDFLNVLIKAGFSDPQID
AMLLEIFGPGSDTSASTIEWAMAELLKSPEKLKNVQNELKKVIGANQVVKESDLPDLPYLNACVKETLRL
HPPVTFLLPHRALEECQVMGYTVPKGSQLMVNTYAIGRDPETWNNPLSFEPERFLSDTEIDYQSSTDMKY
IPFGAGRRICPGLSLAARLVPLVLASLIHAFDWGLPGGMDPSEIDMKDKFGLALLKDDPLLIIPKVTKV
>BTHCYP80-3
MDLNTALLYLIPVVLVYYILFKPKHKNLPPGPKPWPLIGNIPVLFGSGKPLHVTLTDMARTHGPIITLWM
GTQPTAIASTAESAMEILKTHDRLFSGRAVRMSFRLKHHIKYSLVWADCSEYWKLLRKIVRTEIFSPKML
QVQEHVREKKMEEMVEFLKGKEGEVLKLSPLVFGTLLNVLGNVVYSKDVFGYFGDDGDQMQTLMKEMLMI
GAAPNVAEFWPILEELDLQGLKKKCHERFTEVMKMWKGTVEERKVNRNAEPKDMLDVLLANDFNDDQINA
LFLETFGPGSETSSATIEWTMAELIKNPKIIAKVREELDQVVGKSLVKESHLPNLPYLQACIKETMRLHP
AAPFLLPHRSVEACQVMGYTIPKDIQVLVNAYAIGRDPKTWKDPTTFKPERFMESDIDYYGKHFEFIPFG
SGRRQCVGMPLATRTIPLIVSNLVHAIDWSLPDGKNLEELVMNETLSLSLALDPTLTVIPKARV
>BTHCYP80-4
MEEVLGESNLFFLLLLALLPFFFFILNYIKSPTLPPGPFSWPIIGNLLKMGTKPHVSLAQLAHTYGPIIS
LRLGTRLLVIGSSPSAAIEILKTHDRLLSARTIPDASPTKDPAHTKFSLAWADCTDQWKYLRTICRSELF
SIKAIESQSKMREEKVIELVKFLGTKDGQLVRIDEVVFDTMVNMLSNIFVSQDFVNMEERDSEEGLRGLV
RKFVEVAATPNIADFYPILSVLDLHGLKKRSKELFVKICDLWGVMIKERREGKTGNKDFLDFLLANGFIN
DQINCLLLELFSAGSDTSTSTIEWAMAELMKNEEAMKNVLSELEREIHTNMVKESDLPQLPYLHACVKET
LRLHPPAPLLLPHRALETCKVMNYTIPKDTQVLVNVWAIGRDPMVWNDPLAFKPERFLDSNSLDMNLSDF
RFIPFGAGRRICPGLPMATKQVALILASLINCFHWSLPHDMHPLELDMEEKFGVTLQKEQPLVLIPRVKT
>CCHCYP80-1
MEILSIAILSVVISTLIYYFFFSDSKAQKGLPPGPKPWPIVGNLLQLGDKPHSQFAEMAQIYGDLFTLKM
GTETVVVASTPAAAIEILKTHDRLLSARYVFQSFRVPNHVENSMVWSDCNEVWKMLRKVCRTELFTPKMI
EAQAHVRESKALEMVKFLKGKQGGEVKIAEVVFGTLVNIFGNLIFSQDVFELGDPSGGSAEMKEHLWRML
ELGNSTNPADYFPILGRFDLFGQRKDVAECLRLIYDVWGVMLKERKVKKAAQGNKGNDNKDFVDVLLDSG
LNDFQINALLMEIFGAGTETSSSTIEWSITELTKNPHITAKLRAELESVVGQNPVKESDIPNLPYLQACT
KETLRLHPPTPLLLPRRAIETCKVMNYTIPKDCQIMVNAWAIGRDPKIWKDALSFSPERFLNSSVDFKGN
DFELIPFGAGRRICPGVPLATQFISLIVATLVQNFEWNLPNGMDPKDLVMDEKFGLTLQKEPPLYIVPKS
RV
>CCHCYP80-2
EFFSITILSLLITSLIYYLFSDHSKTQKGLPPGPKPWPIVGNLLQLGDKPHSQFYEMAKTYGDLFTLKMG
TQTVVVASTPAAATEILKTHDRLLSARYVFQSFRIPKHVENSMVWSDCTDAWNMLRKICRTEIFTTKMIE
AQAYVRESKVLEMVKFIKGKQGSEVKVLKVVFETLVNVFGNLIFSQDVFQMGDPSGEGAVMKGHIWRMLE
LGNSTNPADYFPILGRFDLFGHRKDVEECLRQIYDVWGVMLKERKAKKAAIQEKGGNYNNSDFVDVLLDS
GLEDFQMNILLMELFGSGTETSSSTIEWAMAELTKSPDIAAKLREELSSVVGQRPVKEADIPNLPYLQAI
TKETLRLHPSTPLCIPRRAPETCQVMNHTIPKDCQIIVNVWAIGRDPKAWEDACKFSPERFLNSSIDFKG
NDFELIPFSAGRRICPGMPIAIQFVNLFVATLVQNFEWDLPNGMDPRDLVMDDKFGLTLQKEPPLYIVPK
SRV
>CMACYP80-1
MEIITVALIAVVISSILYLIFRDTSPKGLPPGPKPWPIVGNLLQLSDKPHAQFAELAQTYGDLFTLRMGT
QTVVVASTPTAAAEILKTHDRILSGRYVFQSFRVKEHVKNSIVWSECNDTWKSLRKVCRTELFTQKVIES
QAEIRERKAWEMVEYLKKKQGEEVKIVEVIFGTLVNIFGNLIFSQNIFDLGDPSSGSVELKEHLWRMLEL
GNSTNPADYFPIMGRFDLFGQRKEVEDCLQGIYDVWGAMLKKRKAAKEAGNSEGGNDFVEILLDSGLTDQ
QINSLLMELFGAGTETTASTLEWAITELTKNPNVTAKMRSELETVVGHNTVKESDIPNLPYLQAFVKESL
RLHPPTPLLLPRRALETCRVLNYTIPKECQIMVNAWAIGRDPKIWTDPLTFSPERFLNSSIDFKGTDFEL
IPFGGGRRICPGIPLATQFIGLIAATLVQNFEWDLPNGMSPKELNMEEKFGLTLQKEPPLYIIPKSRA
>CMUCYP80-1
MEVVAATIGLIAFAIFIYIFFIKDQSSKKGLPPGPKPLPIVGNLLQLGDQPHAQFAQLAQTYGDLFSLKL
GSQTVVVASTPAAATQVLKTHDRIFSGRYVFQSFRVEKHVNNSIVWSECNENWKMLRKVCRTELFSAKMI
ESQAHLREAKAMELVKFLKGREGQVVKITEVVFGVLVNIFGNLIFSQDVFDLSDPTGGSAEMKDHIWQML
EMGNSANPADYFPFLGRFDLFGQRRAVANCLQQIYDVWGAMLRERRRAAKKGDGSTPPHHDFVSILLDAG
LDDQKINALLMELFGAGTETSSSTIEWAIAELTKNPSIKEKLLLELDNVVGKEEVKESDIPRLPYLQAFV
KETLRLHPATPMLLPRRALETCQVMGYTIPKDCQIMVNAWAIARDPKIWKEPLRFLPERFLDSSLDFKGN
DFEFIPFGGGRRICPGIPLATQFIGIIVATLVQNLDWSLPNGMDPSELVMEEKFGLTLQKEPPLLIVPKA
KDLCK
>CMUCYP80-2
MEVVTLLLSLLSSIPLILLVYLLLLLKPKPNLPPSPPSWPLIGSIPAILGSSKPLHLTLTDLAAAHGALM
LVTLGTAPTVVASTRAAAMEVLKTHDKSLSGRHIRMSFRIKEMNRHSLVWSNCTDTWKLLRRLARTEIFS
PKMLQAQEPVRERKVGELVHFLREREGAVVKISEFVFGTLLNIIGNVVFSKDVFGYGDKNEIGMQSLIKE
LLVIGASPNVAEFYPILEVLDLQGLRRRCADRVARVNMLWESTVKKRRISRGGDPEDMLDVLLDNGFNDV
QINVLFLEMFGPGSETSSATIEWALAELIKNPDKLAKVREELDRVVGPTSQVNEAHIPHLPYLQACIKET
MRLHPAAPFLLPHRAVETCQVMGYTIPKDYQLLVNAYAIGRDPESWNEPSKFMPERFLESEVDYNGNHFE
FIPFGSGRRICIGMPLATRTVPLIVSSLMHNFSWSLPDGRRNEELEMNEMLSLSLAIDPSLTIIPKARIL
HA
>CMUCYP80-3
MDQLTLLSLILLSTLLICLLFSFEFKRYISKRLPPGPFVWPMIGTVFMSVSEAQDHIVLADLARKYGPLM
MVKFGLAPPLMVASNHAAAAEILKTHDVACCGRDPPHSVKLPGYIEHSMVWGDCTEHWKMVRKIWRTELF
SAKMVDSQAGIREEKVRELVGFLRGRGGEVVQLTEAIFGCIINVLGSIIFNKNVYDYEGRVDNEKGMKGM
IRELIMLAATPNLPDFFPVFGLLDLQGIGKRTGECVKRMNEYWGVIVKERRASKDHSRNDFLDVLIQAGF
TDAQIDALLLEIFGPGSDSTSCTIEWAMSELIKNPNKLLKLQEELNTVIGQNREVKESDLENLPYLHACI
KETLRLHPPVTFLLPHRATKTCEVMSYTIPKESGIFVNTYAIHRDPTVWEDSSMFKPERFLNSTVDYQGN
DFQYIPFGAGRRMCPAHNMASRTTRIMLASLIHNFEWSLPNGMAPSELDMQDTFVMVLAKAVPLSVIARE
RSVCVSS
>CTRCYP80-1
VSATIGFIFFIIFIFFFLKKQNTSTKGLPPGPKPWPIVGNLLQLGDKPHAQFAQLSQTYGDLFSLKLGSQ
TVVVASSPTAATQVLKTHDRILSGRYVFQSFRIEKHVNNSIVWSECNDNWKMLRKVCRTEVFSTKMIESQ
AHLREAKAIEMVEFLKGREGQVVKIAEVVFGTLVNIFGNLIFSQDVFDLADPTSGSADMKDHIWKMLEMG
NSANPADYFPFMGKFDLFGQRRAVAECLQQIYDVWGAMLKERRGAARGGTGANNDFVSVLLEAGLDDQRI
NALLMELFAAGTETSSSTIEWAIAELTKNPPIREKIYRELESVVGKERVKESDIPRLPYLQGFVKETLRL
HPATPMLLPRRALETCQVMGYTIPQDCQIMVNAWAIARDPKVWKDPLKFSPERFLNSSLDYKGNDFEFIP
FGGGRRICPGLPLASQVHKASLWQLLC
>CTRCYP80-2
LSLLSFIPFVIVLYLLFKPKHNLPPSPRPSWPLIGNIPAILGSKTPLHVTLTDLAQVHGPLMVVTLGTAP
TVVASTREAAMEVLKTHDRALSGRHIRMSFRIKEMNKHSLVWSNCTDTWKLLRKLARTEIFSPRMLQIQE
PVRENKVGELVEFLRGREGKVVKISQFVFGTLLNIIGNVVFSKDVFLFDDDKIGMQSLIKELLMIGASPN
LAEFYPILEVLDLQGLRRRCADRVSKVNKLWESTVKERRLGRSGDAKDMLDVLLDNGFSDVQINVLFLET
FGPGSETSSATIEWVMAELIKNPDKLAKLRLELDQVVGPTSQVKEAHIPLLPYLQACVKETMRLHPAAPF
LLPHRAVETCQVMGYTIPQDYQVLVNAYAIGRDPESWKDPSEFRPERFLESNVDYNGNHFEFIPFGSGRR
ICIGMPLATRTVPLIVSSLVHNFYWSLPDGKSPEELEMNEILSLSLAIDPSLSINPKVRALNT
>GFLCYP80-1
MEIVTIAVIAVVISSIFYFIFRDTSPKGLPPGPKPWPIVGNLLQLGEKPHAQFAELAQTYGDLFTLRMGT
QTVVVASSPSAAAEILKTHDRILSGRYVFQSFRVKEHVENSIVWSECNDTWKNLRKVCRTELFTQKMIES
QAHIRERKAWEMVEFLKKNEGQQVKIVEVVFGTLVNIFGNLIFSQNIFELGDPSSGSVELKDHLWRMLEL
GNSTNPADYFPIMGRFDLFGQRKEVADCLQGIYDVWGAMLKERKAARKAGGNQGKNDFVEVLLDSGLNDQ
QINALLMELFGAGTETSASTIEWAITELTKNPKVTAKIQSELLTVVGRSSIKESDIPNLPYLQAFVKETL
RLHPPTPLLLPRRALDTCRVLNYTIPKECQIMVNAWAIGRDPKTWTDPLSFSPERFLNSSIDFKGNDFEL
IPFGAGRRICPGVPLATQFIGLIVATLVQNFEWGLPNGMKPGDLNMEEKFGLTLQKEPPLYIIPQSRA
>HCACYP80-1
MELLSIAIAFLFFFFLRIIFHDSNRKNLPPGPRPWPIIGNLLQLGEKPHAEFAKLAQTYGDLFTLKLGSQ
TVIVASSPASATEILKTHDRILSSRYIFQSFRVKDHVENSIVWSECNENWKLLRKVCRTELFSPKMIESQ
AHVREAKALDMVKFLKRKEGEVVKMVEIVFGTLVNIFGNLIFSKDVFDLEDPTGGSAEMKEHLWKLLDMG
NSTNPADYFPIMGKFDLFGQRKAVAQVLQQIYDVWGVMLKERRNRKGSENNHDFVNVLLDAGLDDQKINA
LLMEIFGAGTETSASTIEWAIAELTKNPRVLSKIASELVNVVGEETVKESHLPNLPYLQAFVKETLRLHP
PTPLLLPRRASDTCQVMNYTIPKDCQIMVNAWGIGRDPKTWNDPLTFKPERFLNSNVDYKGNDFELIPFG
AGRRICPGLPLASQFINLIVATLVQNFEWSLPQGMSPSELTMEEKFGLTLQKEPPILLVLKARVSIKS
>HCACYP80-2
MDLTIALFSFIPIILVFVLLLKPKTKNLPPGPSAWPLIGNLPTLFSNPNVPLHVTLTNLAKTHGPVMLLW
LGTQPTVIASTDEAAMEILKTHDRVFSGRHVRMSFRLKHHIKYSLVWSDCTDYWKLLRKIARTEIFSVKM
LQVQSHVREQKVAELVEFLRSKQGQAVKISQFVFGTLLNILGNVVFSKDVFIYSDEEDKEGIQPLIREML
MIGAAPNVAEFYPILEELDLQGLKRRCADRFIQVMKLWEGTVKERKQNRNEESKDMLDVLLANDFNDAQI
NALFLETFGPGSETSSATIEWVMAELIKNPNEMAKVRKELDEIVGASNVKESHLPHLPYLQACIKEAMRL
HPAAPFLLPRRAVEKCEVMGYTIPKDCQVLVNAYAIGRDPKTWKGPSTFRPERFLESDIDYHGGHYQFIP
FGSGRRTCIGMPLATRTIPLIVGSLVQTYDWSLPGGKRPEELEMKEMLSLSLAIDPSLCVVPKLRA
>HCACYP80-3
MEETFVVIRKANLFYYLLLLVLSLLFLILKHIRSPNNLPPGPFPWPIVGNILNMGNRPHISVAQLAKVHG
PLMSLRLGTQLVVVGSSPAAATEILKTHDRILSGRCVPHATPASPNDVHLSMSWSDCTDQWRLLRTLCRT
ELFSAKVIESQANVRDKKVVELVEFLATKEGKMVQIVEVVFATIFNMLSNLFVSRDFIKLDEKREDGGVK
GLIKGLVELGFTPNLADLYDIFSGFDLQGLNKKSKEMFLKICGVWEVIVKERREGKSNDTSRQRDYLDAL
LDSGLTNGHINYMFLELFLAGTDTSTSTIEWAMAELIKNPEAMKKVKIELEREINGNVVTESDLPQLPYL
HSVVKETLRLHPPAPFLVPHCALETCKVMNYTIPKDTQIFVNVWAIGRDPNIWDDPLTFKPERFVESSMD
LNSNNFRFIPFGSGRKICPGLPMAAKQVPLVLACLIKCFDWSLPHDITPSKLNMDEKFGITVQKEKPLVL
IPKVKKS
>JDICYP80-1
MELITGVVIAISFFLVYLLISNRLSRKGLPPGPRPWPIIGNLLQLGEKPHAEFAKLAQKYGDLFTLRLGT
ETVVVASSPAAAAEILKTHDRILSGRYVFQSFRVKEHVENSIVWCQCNDNWKMLRKVCRTELFTPKMIES
QAHVREAKALEMVSFLRGKQGEVVKISEVVFGTLVNIFGNLLFSQDIFDLADPTSGSVEMKDHLWKMLQL
GNSTNPADYFPFLGRFDLFGQRRAVADCLQRIYDIWGALLKERRGSNASKDHHDFVNVLINAGIDDQKIN
ALLMELFGAGTETTASTIEWAVAELTKNPHIAAKVRQELLNVLGKDPIKESDIPRLPYLQAFVKETLRLH
PATPLLLPRRALETCQVMNYTIPKDCQIMVNAWGIARDPKIWNDAMTFSPERFLNSSVDYKGNDFELIPF
GGGRRICPGIPLATQFIHLIVATLVQNFEWKLPKEMDPSDLTMEEKFGLTLQKDPPLYIVPKSTL
>JDICYP80-2
MELTTALLYLIPTIFLIIFLKPRNKNYPPGPNPWPIIGSIPALFGSGTPMHVTLADMAHTHGPLMMVWLG
TQPTAVASTAESAMEILKTHDRLFAGRAIRMSFRLKHHIKYSLVWADTSEYWKLLRKIVRTEIFSPKMLQ
VQEHVREEKVAELVEFLKGKEGQVVGVSQLVFGTLLNILGNVVFSKDVFAYVGAEGDKMQTLIKEMLMIG
AAPNIAEFWPIFEEFDFQGLKKKCDQRFKVVMQMWEGTVEERKVKRNEEPKDMLDVLLVNDFNDAQINAL
FLETFGPGSETSSATIEWAMAELIKNPNIMAKVRAELDQVVGKSTVKESDLPHLPYLQACIKETMRLHPA
APFLLPHKSMETCKVMGYTIPKGIQVLVNAYAIGRDPKTWKDPTTFKPERFLESDIDYYGKHFQFIPFGS
GRRQCVGMPLATRTIPLIVSNLVHKIDWSLPDGKRPEELVMNETLSLSLALDPTLSVIPKLRV
>MAQCYP80-1
MDLITCLAILTLFFFLYFFITDHLSRKGLPPGPRPWPIIGNLLQLGEKPHSEFAKLAQTYGELFTLKLGT
QTVVVASSPAAAAEVLKTHDRILSGRYVFQSFRVMEHVENSIVWCQCNDNWKMLRKVCRTELFTPKMIES
QAHVREGKALEMVRFLRSKQGQVVKMTEVVFGTLVNIFGNLIFSQDVFELGDPTSGSVEMKEHLWRMLEL
GNSTNPADYFPFMGRFDLFGQRRDVAECLRQIYKIWGVILEERRRSGSKQNNDFVDVLLNAGIDDKKINA
LLMELFGAGTETSASTIEWAIAELTKNPHVTKKLRNELLNVVGKATVKESDIPRLPYLQAFVKEVLRLHP
PTPLLLPRRALETCQVMNYTIPKECQIMVNAWAIGRDPKTWTDPLTFSPERFLNSSVDYKGNDFELIPFG
GGRRICPGVPLATQFIHLIVATLVQNFEWTLPKEMDAKDLTMEEKFGLTLQKDPPLLIVPTARI
>MAQCYP80-2
MDLKTAFLYLIPIVLVYYILFKPKHKNLPPGPKPWPLIGNIPVLFGSGKPLHVTLTDMARTHGPIITLWM
GTQPTAIASTAESAMEILKTHDRLFSGRAVRMSFRLKHHIKYSLVWADCSEYWKLLRKIVRTEIFSPKML
QVQEHVREKKMEEMVEFLKGKEGEVLKLSPLVFGTLLNVLGNVVYSKDVFGYFGDDGDQMQTLMKEMLMI
GAAPNVAEFWPILEGLDLQGLKKKCHERFTEVMKMWKGTVEERKVNRNEEPKDMLDVLLANDFNDDQINA
LFLETFGPGSETSSATIEWAMAELIKNPKIIAKVREELDQVVGKSLVKESHLPNLPYLQACIKETMRLHP
AAPFLLPHRSVEACTVMGYTIPKDIQVLVNAYAIGRDPKTWEDPTTFKPERFMESDIDYYGKHFEFIPFG
TGRRQCVGMPLATRTIPLIVSNLVHAIDWSLPDGKNPEELVMNETLSLSLALDPTLTVIPKARV
>MCACYP80-1
MALLALFLIFALPILLLYFLKPSSPKNLPPGPFSWPLLGTLGLKSNEKQAHVVLTNLAQTYGPLMLLKLG
VKPVIVASTHVAAMEILKTQDHVLSGRCPPHSVQVEDYIEASVVWADRNEHWKMVRKICRTELFSTKMLE
SQASIREERVSELIAFLRRREGEVVKISDVIFGCMINVLGSVIFNQSVYDFEGKKDTGMKGMIRELMILA
ATPNLPDFYPIFDRFDIQGLRSTTSACWKRMSESWAGIVKERRASRDHSRNDFLDVLIQANFTDPQIDAL
FLEIFAPGSDSTTTAMEWAMTELMRNPEKRLNVQNELKTVIGNRQVVKESDLPNLPYLHACVKESLRLHP
PVTFLLPHKATETCQVMNYTIPKGTQLMVNAYAIGRDPKTWDDPLCFKPERFLNSEVDYQGNDFSLIPFG
SGRRMCIGMPLASRVVRLIIASLIHNFDWSLPGGIKPSELDMQEMFELVLQKHVPLSIIPNARA
>MCACYP80-2
MEIVSTVAIGFIFFIIFIIFFFSNQRSTKGLPPGPKPWPIVGNLLQLGDQPHAQFAQLSQTYGPLFSLKL
GSQTVVVASSPSAATQVLKTHDRVLSGRYVFQSFRIDRHVNNSIVWSECNDNWKLLRKVCRTEVFSPKMI
ESQAHLREAKAIEMVEFLRGREGQVLKIAEVVFGTLVNIFGNLIFSQDVFDLADPTSGSAEMKEHIWRML
ELGNSTNPADYFPIMGKLDLFGQRRAVAECLQQIYDVWGAMLKERRATKGTETNNDFVNVLLEAGLDDQR
INSLLMELFAAGTETSASTIEWAIAELTKNPQIMAKIHSELESVVGKERVKESHIPHLPYLQAFVKETLR
LHPATPMLLPRRALETCNVMGYTIPKDCQIMVNAWAIARDPKVWKDPLKFSPERFLNSSLDYKGNDFEFI
PFGGGRRICPGLPLATQFISLIVGTLVQNMDWSLPNGMDPTELGMEEKFGLTLQKEPPLLIVPKSRDFLN
ETRG
>MCACYP80-3
MDLAVLLSLFVPAILIYLLLKPKNVPPGPRSWPLLGNLLTVLRSHVPLHITLTDLARTHGPLMLVTLGTQ
PTVLASTSEAAMEILKTHDRALSGRHIRMSFRLKEMNKHSLVWSNCTDTWKLLRKIARTEIFSPKMLQIQ
EHVREQKVLELVEFLRGREYLGKAVKISQFVFGTLLNIIGNVVFSKDVFGFSCDEGGDEIGMQSLIRELL
MIGASPNIAEFYPILEGLDLQGLKRRCKDRVDRVNKLWEGTVKERRLKRSGESKDMLDVLLDNGFDDVQI
NVLFLETFGPGSETSSATIEWVMAELIKNPDKLAKVRTELEQVVGLHSQVKESHLPHLHYLQACVKETMR
LHPAAPFLLPHRAVETCRVMGYTIPKDCQVLVNAYAIGRDPNIWKDPSRFKPERFLESSVDYNGNHFEFI
PFGSGRRICIGMPLATRTVPLIVSSLVHNFDWSLPDGKRPEELVMNEMLSLSLAIDPSLSIIPKVRG
>MCACYP80-4
MALLALFLLFALPILLLYFLKTSSNPKNLPPGPFSWPLIGTLVMKLNEKRPHVVLTNLARTYGPLMLLTF
GIEPIAVCSTPEAAMEMFKTQDRVMSGRYVPHSVQVKGYIEHSMVWADCNEYWKMVRKIYRTELFSTKML
EAQVSVREEKVKELMAFIKRKEGEVVKITDVVYGCILNILGSVIFNQNVYDFDGKTDNDAGMKGMVRQLM
TLAGIPNFPDFYPIFGRFDPQGLKKKTTECVKRMNESWAGIVKERRASKDHSGNDFLDVLIQANFTDPQI
DSLLLEIFGPGSDSSTSTIEWAMADLMRNPEKLLKVQDELETVIGRNREVKESDLPNLPYLHACVKETLR
LHPPVTFLLPHRATETCQMMNYTVPKGTQTTVNTYAIGRDPKAWEDPLCFKPERFLNSEVDYQGNDFHYI
PFGAGRRICPAVSLASRVSRLIIASFIHDFDWSLPNGMQPSELDMEAKFGLVLWKDDPLCIIPQNQSPI
>MCACYP80-5
MDSVLAILYLSIFFLTILLVKLFQHKSHKSNQLPPGPRPWPILGNLVSILGSKTPPHITFANLARAHGGL
MLLWLGQKPLVVVSDKEAAVEVLKTHDRVLSGRSITVSFRFREKTEYSLVWADCNDYWKLLRRILRTEIF
SPKMLKIQERVREQKVTELMELMRSSEGKEVTIRPLVFGTILNILGNAVFSKDMFELGGRGDKVGLEQLI
RELLTIGSTPNIAAFFPIFEKLDPQRLKKRTWERLVKIDKLWESIVKERRQQERSEECKDMLDVLLANDF
TDPQIDNIFLETFGPGSESSSATVEWVMSELIKNPQTFAKLRQELDNEFGQSKVITGSRLTNLPFLSAVI
KETMRLHPAIPFMLPHRAVETCEVMGYTIPKDMEIQLNAYAIGRDPKAWKDPNTFRPERFLESDIDYQGN
HFELIPFGAGRRVCPGLPLAVKNTPLIVSSLVHGFDWSLPDGLTHDQLQMNEVLSVALTKDPSLCLIPKV
RIWAS
>MCACYP80-6
SHALRLLLLLLLLFLFFFRDSSSKNLPPGPPPFPIIGNLHQLGSKPHSTLAQLAQTYGPLLSLRFGSQLV
VIASSPAAASEVLKAHDNVLSGRHIIYNARSKNYVEHSMVWAPECNEAWKNLRRICRLELFSPKAMEARA
GVRELKVEEMVGVLRGKVGEVVKVSELVFGTIFNVLGGLIFSKDVFDMRREDGVVVGDLKGHLCKMLELG
SAVSLADCFPKLGWMTGGRKVSEECRRNVFGSWEEIIRERRELSSNYGVGLGDGCDDDDDDGAKKDFLSS
LIKAGFSNDQINTLLLDIFGAAADTTTSTIEWAMVEIMKNPHVLHKLQSELQLILMETSSKKNNIITEAD
LSHLPYLQATVKETLRLHPPTPLLLPRRALQTCKVMNYTVPKNSQILVNAWAIGRDTNVWENALKFWPER
FLEDYKLGNNSFNFVPFGGGRRICPGMPLAAELTPLILGSLFHNFDWSLPMGMTPYDLTTEEKFGLTLQK
DPPLLLVPKERH
>NDOCYP80-1
MDLAILIFSFILLLFVFLVLNDHLGRKGLPPGPRPWPIIGNLLQLGEKPHAEFAKLAQKYGDLFTLRLGS
QTVVVASSPAAAAEILKTHDRILSGRYVFQSFRVKEHVENSIVWCQCNDNWKMLRKVCRTELFTPKMIES
QAHVREVKALEMVKFLKTKQGEVVKVAEVVFGTLVNIFGNLIFSQDVFDLADPTSGSVEMKEQLWRMLEL
GNTTNPADYFPFMGRFDLFGQRRAVAECLQQIYDIWGVMLKERRANSTRNVNNDFVNVLLSAGLDDQKIN
ALLMELFGAGTETTSSTIEWAIAELTKNPRIVRKIQQELLNVVGEAATATVKESHIPHLPYLQAFVKETL
RLHPPTPLLLPRRALETCQVMNYTIPKECQIMVNAWAIGRDPRTWNDALVFTPERFLNSNVDYKGNDFEL
IPFGGGRRICPGIPLATQFIHLIVANIVHNFEWSLPNGMDVGKLTMEDKFGLTLQKDPPLYIVPKARTRY
DLEHILPSINKIAGLNNISIIETTDLGGTDLFVNICIIL
>NDOCYP80-2
MVVPFVLAFFVLFIAPFLLLFLLKPSPKNLPPGPFAWPLIGTILPNEKQPHVELTNLAQTYGPIMLLKFG
VEHVVVVSTNEAAMQVLKTHDLVLSGRYAPNSVKIKGYIEYSMVWNDCNEYWKMVRKIWKTELLSTKMLD
AQACVREEKVMELVDFLRGKRGHVVKFADLIYGCLLNILGAIVFSQNVYDFDDTSNNELGMKAMIRELMV
LAANPNNLADLYPMLGGSDFQGLRKATAACVKRMNELWGSIVRERRKTNAHFKNDFLDVLIKADFSDPQI
DAMFLEIFGPGSDTSTSTIEWAMAELLRSPEKLKNVRKELNNVVLGTKQVKESDLPNLPYLNAVVKETLR
LHPPATFLLPHRAIEECQVMGYTIPKGCQLMVNTHAIGRDSKTWNDPLSFNPERFLLDTEIDYQSSTDFK
YIPFGAGRRICPGLSLAARVVPLVLASLINTFDWSLPNGMDPSELDMEEKFGAALWKEVPLLIIPKVQ
>NDOCYP80-3
MELTTSLLCFIPIILLYILFKPSNKNLPPGPKPWPLIGSIPALFGSGSPLHVTLADMARTHGPIMTLWLG
TTPTVVASTPESAQEILKTHDKHFSGRAIRMSFRLKHHIKYSLVWADCSEYWKLLRKIVRTEIFSPKMLQ
VQEHVREAKVAELVEFLKGKEGQVVRLSQLVFGTLLNILGNVVFSKDVFRYADGEKDKMQKLIKEMLMIG
AEPNLAEFWPILEELDLQGLKKRCNDRFLEVMKMWEGTVEERKVKRNEEAKDMLDVLLANDFNDAQINAL
FLETFGPGSETSSATIEWALAELVKNPKILAKVREELDRVVGESTVKESHLPYLPYLQACIKETMRLHPA
APFLLPHRSVEECNVMGYTVPKDYGILVNAYAIGRDPNSWKDPTTFKPERFIESDIDYYGKHFQFLPFGS
GRRQCVGMPLATRTIPLIVSNLVHRIDWSLPDGKPVEELVMNETLSLSLALDPTLTVVPKVRV
>NDOCYP80-4
MFMKIMEETIAMEGINFLFLLLLLVLVLVLLCFIYKYITSPTLPPGPFSWPIIGNILAIGKRPHVSLAQL
AQAHGPLFSLRLGAQLVVVGSSPAAAHEILKVHDRLLSARSIPNAAPAKNPAYTYCSVGWADCTDQWKYL
RNICGSELFSTKAIESQSKLREDKVIELVEFLGTKEGQVVNIGEVVFATAFNMLSNILVSKDFINLEGER
GGEGMKGIVRTYVEVGITPNIADFYPILGVFDLQGLKRKSMESFVKICGFWEGIIKERRESKDGDVSMRQ
RDFLDYLLSIGFNNDQINHLLLELFLAGVDTTTPTIEWAMAELIKNQKTMKNVRDELEREINKNCVNESD
LVRLPYLHSCIKETLRLHHPGPLSIPRRALETCKVMNYTIPKGSQVFVNLWAIGRDPMTWNDPLVFKPER
FLDASVESNSSGFGWIPFGAGRRSCPGQPMANKQVPLIIASLIKRFDWSLPHDMNPSELNMDETFGLTLQ
REQPLILIPKVKK
>NDOCYP80-5
MDLTSAILIIPFFAIPFILMAFKLKHKNLPPSPPGWPILGNLPTLFSHGNEPLHITLTNMAPTYGPLLLL
RLCQKRIVVASTTEAAMEILKTHDRALSGRVIPSSFRIDYHIKHSIVWSDCNDTWKNIRKILRTEIFAPK
MLQVQEKIREGKVRDMMNFIRGKQGNVVNVRQWVFGCLLNILGQAVCSKDVFVYSDDGDKVGMQTLLRDM
LINSGTPNIGEYFPILDPLDLQWLRRQCNQLFRQGVKLWEGTVKERRLCRNEESMDMLDVLLANDFNDDQ
INALFLETFGPGSETSSSTIEWALSELIRNPDKMAKLRKELDQIVGKSTVKESHLPHLPYLQACIKETMR
LYPSAPFLLPHKAVETCQVMGYTIPKGYGILVNVYAIGRDPKLWKDPLTFTPERFLECDDMNYNGTNFQF
LPFGAGRRICVGWPLAERTIPLILSSLVHGFDWDLPDGKHHEDMEMNQVLHISLNKDPPLAVIPKMKA
>NDOCYP80-6
MLLKFGVEPVVVASTNEAAMQVLKTHDLVSGRFAPNSVQIKGYIEHSMVWNDCNEYWKKVRKIWKTQMFS
TKMLDAQAFVREEKVMELVDFLRGKQGHVVKFADLIFGCILNILGAVIFSQNVYDFDDTSDNELGMKGMI
RQLMVLAAIPNLADLYPILGSSDFQGLRKASAACVKRMNEYWGSIVKERRKKNCHLKNDFLDVLLKADFS
DPQIDAMLLEIFGPGSDTSTSTIEWAMAELLRSPEKLKTVRKELNNVVLGTKQLKESDLPNLPYLNAVVK
ETLRLHPPVTFLLPHQAIEECQVMGYTIPRGCPLMVNTYAIGRDPKTWKDPLSFNPERFLLDTEIDYQSG
NDFKYIPFGAGRRICPGLSLAARVVPFVLASLINTFEWSLPNGMDPSELDMKDKFGLALLKEVPLLITTL
FFLTSMAGISTSSTKRCAVVTGANKGIGLEICRQLPSNGVLVVLTARDEKRGVEAVENLRQCGLSDVVFH
QLDLMNSTSIASLAEFIQTQFGKLDILVNNAAIHGTIIDNDALKAQSHGNAWSALTGAMVQTYELAEECI
NTNYHGTKGVTEALLPLLQLSNSARIVNVSSKIGQLENISNEWAKEMLSNVDNLTEEKIDDVLNEFLKDY
KEGLLEIKGWPIAPSAYRISKAAVNAYTRILAKKFPMISINCCTPGFVKTDMSAHIGRLSVEDGAKAVVM
IALLPDGGPSGLFFVQKEVASF
>NDOCYP80-7
KSWKKPLQRKVSISLFLLLLVLVLLCFIYKYITSPTLPPGPFSWPIIGNILTIGKKPHISLAQLAQAYGP
LISLRLGTQLVVVGSSPAAAMEILKVHDRLLSGRSIPDVIPAKNPAFTKCSLAWNDCTDQWKYLRTICRS
ELFCIRAIESQSKLREDKVIELVEYLGTKEGQVVNFGEVVFGIVFNMLSNILMSKDFINLEEEGEGEGMK
GLVRTLVELGTIPNLADLFPLLSVMDLQGLKKKSTEAFVKICGFWEGIIKERREGRDKDVLIRQRDFLDY
LLSIGFNNDQINRLLVELLLAGADTTTSTIKWTMVELMKNQDAMKKVCIELEREINENRVKESDLHRLPY
LNSCTKETLRLHPPAPLLLPHRALETCKVMNYTIPKDTQVFVNLWAIGRDPMTWDDPLVFKPERFLDSNV
ESKLNDFGWIPFGAGRRICPGQPMAMKQAVLILASLINHFEWSLPCDISSSTLNMDEKFGITLQKEQPLI
LIPIIK
>NSACYP80-1
MEFFSIAIVSSFFFLFLIFILRDSRPKNLPPGPRPSPIVGNLLQLGDKPHSEFAKLSQTYGELFSLKLGT
QTVVVASSPAAATEILKTHDKNLSSRYVFQSFRVKEHVANSIVWSDCSENWKLLRKICRTELFTPKMIES
QAYIREAKALDMVKFLKKKEGEVVKIVEVVFGTLVNIFGNLIFSKDVFDLEDPNGGSAELKQHLWKLLEM
GNSTNPADYFPFLGKFDLFGQRRAVAEVLHQIYDVWGVMLKERRAMNGTENDFVSVLLSSGLDDQKINSL
LMELFGAGTETSASTIEWAIAELTKNPSIASKLQSELLSIVGDRAVKESDIPSLPYLQAFVKETLRLHPA
TPLLLPRRAPNTCKVMKYTIPKDCQIMVNAWAIGRDPKTWDDPLSFKPERFLDSNLDFKGNDFELIPFGG
GRRICPGLPLASQFISLFIATLVQNFDWSLPQGVSSNDLSMDEKFGLTLQKDPPLLIVPKLRISSV
>NSACYP80-2
MDVQVALFSIIPAILAFLLISKFKNKNFPPGPPSWPLIGSMPILFNSVTPLHITLTNMARTYGPMMTLWL
GTQPTVIASTPESAMEILKTHDRACSGRHIRMSFRLKHHIKYSLVWADCTDYWKLLRKIARTEIFAPKML
QAQSHAREEKVGELIEYLGRKQGQAVKINQFVFGTLLNILGSVVFSKNVFEFSDDDGDKESMQNLIKQML
MIGAAPNLAEFYPFLETLDLQGLKRRCDDRFTQVMKFWEGTVKERRERRNEESKDMLDVLLANDFNDSQI
NALFLETFGPGSETSSATIEWTMAELIKNPKEMAKVRKELDNVVGRSSVKESHLPELPYLQACIKETMRL
HPAAPFLLPRRAVESCQIMGYTIPKGCQILVNAYAIGRDPKAWKEPDRFRPERFLETEVDYHGGHFQYIP
FGSGRRTCVGMALATRTLPLIVGSLVNTYDWGLPDGKKPEELEMKEMLSLSLAIDPSLLVVPTLRA
>NSACYP80-3
MEINLYYYLLLLVLPLIFLIIKHIKSATNLPPGPFPWPVIGNILSMGTKPHVSLAQLAKSYGPVMSMRLG
TQILIVGSSPAAATEILKTNDRVLSARKVVHALPASPDRLHFSVTWSDCTDQWKYLRTLIRTELFSAKVI
ESQGQMRERKVSEVVEFLRTKEGKPVKIGVIVFNTIFNMLSNLLVSRDLIDLHQENEDEGLKGFVRKFVE
LCSCPNLADYYTMLSGLDLQGLNKKARKMFQEISMIWEVIIKERRDAQSHGNNLSREPDLLDTMLDRKLT
NDHISYLFLELFLAGTDPSTSTVEWAMAELMKNPNALKIVRSELATEINGSVIKESDLSRLPYLQSVVKE
TLRLHPAAPFLLPHRALETCKVMNYTVPKDSQVFVNIWAIGRDPNVWEEPMSFKPERFLNQSHNDLNSTN
IPFIPFGAGRRICPGQPMVAKQVPLVLASLINCFEWSLPHGVHPTDLDMEEAFGIVLQKDKPLILIPQVI
LQ
>NSACYP80-4
MLEMDYYYYLLLLVLPLVFLIWKHIKPPTNLPPGPFPWPVIGNILNLGNKPHVSLAQLAETYGPVMSLRL
GTKLLIVASSPAAATEILKTHDRIFSGRTIPHAIPAYPDRIHLSMGWADCTDQWKFLRTLCRTELFSAKA
IQSQANIREDKMKELVMFLATKEGQSVKIEEVVFNNIFNTLSNLFLSKDLMSLQEGDQLRNFVRTFIQLI
FTPNLADYYSILSGLDLQGLNKKCKEMIEKICGVWGVIIRERRQEDKDSGVTRPRDFSDSLIHAGLTDEQ
INYLFMELFFAGADTSTSTIEWVMAELIKNPQVMRKVCGELESRKKETVIINDSDLPYLPYLHATVNETL
RLHPPAPFLIPHRAIETCTIMNYTIPKDAQVFVNVWALGRDSKTWEDPMSFRPERFLESGIDINSGDFRF
IPFGGGRRICPGLPLAAKQVPLLVANLINCFDWSLPLDMEPAHLCMDEKFGITLQMEKPLVLVPRKKKW
>NSACYP80-5
LYYYLLLLVLPLIFLIIKHIKSATNLPPGPFPWPIVGNILNMGNKPHVSLSQLAETHGPLMSLRLGTQLL
IVASSPSAATEILKTQDGILSGRTVPHAIPVSPDRLHLSLGWADCTAQWKFLRTLCRTELFSAKAIQSQA
NVRDDKVKELVMFLATKEGQSVKIAEVVFNNIFNTLSNLLLSNDLVSLQEGDQLRNFVRTFIQLISTPNL
ADYYSILSGLDLQGLNKKAREIFEKTCGVWEVIIRERRKEGESGGSRQRDFLDSLINSGLTNDQINYLLM
ELFSAGTDTTTSTVEWAMAELIKNPQVMRKARLELENEIKETAIIKDSDLPCLPYFRAIVNETLRLHPPA
PLLLPHRATETCKLMNYIIPKDAQVLVNAWKIGRDSKTWEDPMSFRPERFLESGMDLSSSNFKFIPFGAG
RRVCPGLPVAARQVPILVANLINFFDWSLPLDMEPGHLCMDEKFSITLQMEKPLVLIPSVKKR
>PBRCYP80-1
MEIVTAALIAIVITTFLYLIFRDSSPKGLPPGPKPWPIVGNLLQLGEKPHSQFAELAKTYGDLFTLKLGS
ETVVVASTPLAASEILKTHDRVLSGRYVFQSFRVKEHVENSIVWSECNDTWKKLRKVCRAELFTQKMIES
QAEIRESKAMEMVEFLKRNQGSEVKIVEVVFGTLVNIFGNLIFSQNIFKLGDESSGSVEMKEHLWRMLEL
GNSTNPADYFPFLGRFDLFGQRKDVADCLQGIYSVWGAMLKERKIAKLHNNSKKNDFVEILLDSGLDDQQ
INALLMEIFGAGTETSASTIEWALSELTKNPEVTANMRSELLSVVGKRPVKESDIPNMPYLQAFVKETLR
LHPATPLLLPRRALETCKVLNYTIPKECQIMVNAWGIGRDPKRWTDPLKFAPERFLNSSIDFKGNDFELI
PFGAGRRICPGVPLATQFISLIVPTLVQNFDWGLPKGMDPSQLIMEEKFGLTLQKEPPLYIVPKNRD
>PBRCYP80-2
MEIVTLAALIAIVITSFFYLILRDSSPKGLPPGPKPWPIVGNLLQLGEKPHSQFAQLAGTYGDLFTLKLG
TQTVVVASTPLAASEILKTHDRVLSGRYVFQSFRIKNHVQNCMVWSDCNETWKSLRKVCRTELFTRKMIE
SQAEVRECKAMEMVEYLRKHQGNEVKIVEVIFATLVNIFGNLIFSQNIFKLSDENSGSVEMKEQIWRLLE
LGNSTNPADYFPFLGSLDLLGQRKDVADSLQEIYGVWGPILTEKKLAKQHNTNTTNDFVDLLLDSGLNDQ
QINAFLMEIFSAGTETSATTIEWALAELIKNPELTANIRSELLSVLGKRTVKESDIPNLPYLQAFVKETL
RLHPATPLLLPRRALETCQVLNYTIPKGCQIMVNAWGIGRDPKTWTDPLKFAPERFLSSSIDYKGNDFEF
IPYGAGRRICPGMPLATQFISLIVPTLVQNFDLGLPKGMDPSELIMEEKFGLMLEKEPPLYIVPKTRE
>PBRCYP80-3
MMALENSIRERKRENKIKMDIVTLAALIAIVFTIFFFLILRDSSPKGLPPGPKPWPIVGNLLQLSDKPHS
HFAQLAKTYGDLFTIKLGTETIVVASTSIAATEILKTHDRILSGRYVFQSFRVKGQVKLSMTWSDCNDTW
NKLRRICKVELFSQKMIESQAEIRESTALEMVEYLKKKEGSEVKMSDVIFGTVMNMFGKSIFSQNIFELG
DENSGSLNMKERIRRLMELGNTKNPADYFPFLGSWDLLGQRKEVANCLQRVYDVWGVVLKERKIFNMQHN
SKKKNDFVDVLLDAGLEDGQINSLIMEIITGTETSGSTIEWAVAELTKNPQVAAKMRSELLSVVGQRPIK
EADIPNMPYLQAFSKETLRLHPPTPLLIPRRALETCKILNYTIPKDCQIMVNAWGIGRDPKTWTDPLKFS
PERFLNSSIDFKGNDFGYIPFGAGRRICPGMPVAIQFLSLIVPTLVQNFDWGLPNETDPTQLIMEEKFAL
TLQKEPPLYIVPRTRDPSA
>SCACYP80-1
MEIVTVALIAVVISSILYLLFRDSSPKGLPPGPKPWPIVGNLLQLSDKPHAQFAELAQTYGDLFTLRMGT
QTVVVASTPSAATEILKTHDRILSGRYVFQSFRVKGHVENSIVWSECNDTWKNLRKVCRTELFTQKMIES
QAHVRERKAWEMVEYLKKKEGEEVKIVEVIFGTLVNIFGNLIFSENIFELGDPSSGSVEMKEYLWRMLEL
GNSTNPADYFPIMGKFDLFGQRKAVAECLQGIYDVWGAMLKERKAAKKAGGSEGKNDFVNILLDSGLNDQ
QINALLMELFGAGTETSASTIEWAITELTKNPKVTAKIRSELLSVVGQSTVKESDIPNLPYLQAFTKETL
RLHPPTPLLLPRRALETCQVMNYTIPKECQIMVNAWAIGRDPKTWTDPLNFSPERFLNSSVDFKGNDFEL
IPFGGGRRICPGVPLATQFISLIVGTLVQNFDWDLPNGMSPRDLKMEEKFGLTLQKEPPLCIVPKSRA
>SDICYP80-1
MEIVTVALIAVVISSILYLTFRDTSPKGLPPGPKPWPIVGNLLQLSDKPHAQFAELAQTYGDLFTLRMGT
QTVVVASTPKAAAEVLKTHDRILSGRYVFQSFRVKEHVKNSIVWSECNDTWKSLRKVCRTELFTQKMIES
QAEVRERKAWEMVEYLKKKQGEEVKIVEVIFGTLVNIFGNLIFSQNIFDLGDPSSGSVELKEHLWRMLEL
GNSTNPADYFPIMGRFDLFGQRKEVEDCLQGIYDVWGAMLKKRKAAKEAGKSEGRNDFVEILLDSGLNDQ
QINSLLMELFGAGTETSASTIEWAITELTKNPNVTAKMRSELETVVGHNTVKESDIPNLPYLQAFVKESL
RLHPPTPLLLPRRALETCRVLNYTIPKECQIMVNAWAIGRDPKIWTDPLTFSPERFLNSSIDFKGTDFEL
IPFGGGRRICPGIPLATQFIGLIAATLVQSFEWDLPNGMSPKDLNMEEKFGLTLQKEPPLYIIPKSRD
>TCOCYP80-1
MEIITLSIGFIFFIIFIFYFFNNQSSKGLPPGPKPWPIVGNLLQLGEKPHAQFAQLSQEFGDLFTLRLGS
QTVVVASSPAAATQILKTHDRILSGRYVFQSFRIDKHVNNSIVWSECNDNWKMLRKVCRTEIFTAKMIES
QAHVREAKAMEMVKFLRHREGEVVKIAEVVFGTLVNIFGNLIFSQDVFDLSDPSSGSAEMKEHIWRMLEL
GNSTNPADYFPIMGKLDLFGQRRAVEECLQQIYDIWGVMLKERRARKGSENTHDFVNVLLEAGLGDQCIN
SLLMELFAAGTETSSSTIEWAIAELTKNPRITTKLRQELRDVIGEERVKESHIPSLPYLQAFVKETLRLH
PATPMLLPRRALETCKVMGYVIPKDCQIMVNAWAIGRDPKVWKDPLTFWPERFLNSSLDYKGNYFEFIPF
GGGRRICPGFPLASQFISIIVATLVQNMDWCLPNGTDPSELVMEEKFGLTLQKEPSLLLVFKSRDLK
>TCOCYP80-2
MDPTVALILCLVIPVILLISFLYKPRNLPPGPHAWPLVGSLPAVLSSGAPLHITLTNLARTHGPLMLVTL
GTQPTVLASTSEAAMEVLKTHDRALSGRHIRMSFRLKEMNKCSLVWSNCTDYWKLLRKIARTEIFSPRML
QIQEHVRERKVGELVEFLRGRKEGKAVKISEFVFGTLLNIIGNVVFSKDVFGFDDEGGDKIGMQSLIREL
LMIGASPNVAEFYPILEGLDLQGLKRRCRDRVNRVNKLWETTVMERRKKRSVAEGWESKDMLDVLLDNNF
DDVQINVLFLEMFGPGSETSSATIEWVLAELIKNPDKMAKVQKELEKLVGNKGSQVKEAHLPDLPYLQAC
VKETMRLHPAAPFLLPHRAVETCQVLGYTIPKDYQLLVNAYAIGRDPNTWKDPTSFCPERFLDSSVDFYG
NHFEFIPFGSGRRICIGMPLATRTVPLIVASLVHNFDWSLPDGKRPEELVMNEMLSLSLSIDPSLSVVPK
TRA
>XSICYP80-1
MEVLSIAIVSFLFLLFLFFILRDSRQKNLPPGPRPSPIVGNLLQLGDKPHAEFAKLAQKYGELFSLKLGS
QTVVVASSPAAAAEILKTHDKILSGRYVFQSFRVKEHVENSIVWSECNENWKLLRKVCRTELFSPKMIES
QAGIREAKAREMVKFLRSKEGEVVKIVEVVFGTLVNIFGNLIFSKDVFDLEDPTGGSAELKEHLWKLLDM
GNSTNPADYFPIMGKFDLFGQRRAVAEVLQQIYDVWGVMLKERRGRKVSESNNDFVNVLINAGLDDQKIN
ALLMEMFGAGTETSASTIEWAITELTKKPPVASKIRLELVNVVGDNTVKESDLPHLPYLQAFVKETLRLH
PPTPLLLPRRALETCTVMNYTIPKDCQIMVNAWAIGRDPKTWDDPLNFKPERFLSSDVDYKGNDFELIPF
GGGRRICPGLPLASQFISLIVATLVQNFEWSLPQGMSTSELSMDEKFGLTLQKDPPLLIVLKARASNDLS
FI
>XSICYP80-2
MEELIVVLRETNLLYYISLIALPLLFLILKQIKSPSNLPPGPFPWPIVGNILNMGSKPHISLAQLAKSHG
PLISLRLGTQLVVVGSSQAAAKEILKTHDRILSARCVPRVIPVYPDQLHLSMAWVECNDQWRYLRTLCRT
ELFSAKMIESQASVRDKKTNELVEFLANNEGKLVKIGDVVFATVFNMLSNIFVSKDFISLEEESEDGGMK
GLLRRFMELGSAPNLADFYTILSGLDLQGITKKSKEMLGQVNGAWGVITKQRRADKGNDVLRQRDFLDSL
LDSELDDDQINYLLQELFLAGADTSTSTVEWAMVELIKNPKAMRKVCAELERETSGHIVKESDLPRLPYL
HFTVNETLRLHPPAPFLLPHRALETCKVMNYTIPKDCQVLVNAWAIGRDPNTWEDPLSFKPERFLDSGMD
LNSGNFKFIPFGAGRRICPGLPMAAKQVTLILACLINCFEWSLPHSMLPSELDMDDKFGITLHKEKPLLL
IPKVRKA
>Chr02.g07654
MALLALFILFLLSILSLVLFLKPSSKKLPPGPFSWPIIGTQLPSPTMKPNLELFKLAQRYGPLMLFRFGFENVVVASNHVAAMEVLKNQDRVLSGRFKANSVRVKGYIEYSMVWADCTDYWKMVRKILRTELFSTKMLDVHAHVREEKVSELMKFLRRKEGEEVNFVDVIFGCILNMLGALIYSKDVYDFEDKTDINLGMKGMIRQLMILAATPNIADLYPIFFDGSDFQGLRKESAACVKRMSESWAAIINERRKNNDHTKNDLLQVLLDSGFSDPQIDAIFLETFGPGSDTSASTIEWALAELLRNPEKLVKLHEELDRVIGRNNTVKDSDLPNLPYLHACVKETLRLHPPVPFLIPHIALESCEVMNYTIPKGSEVLVNLYAIGRDPTTWDNPNSFLPERFLNSEVDYQGNHFQYIPFGAGRRMCPGMSLGTRVVRLILAALVHTFDWSLPGGMHQDELDMADRFGVGFQKETPLVVIPTLRK*
>Chr02.g07655
MALLVSFIFFLLSILSVVLFLKPSPNNLPPGPFSWPIIGTLLPKLKKQPHVELSKLAQRFGPLMLLKFGVEPVVVASSHVAAVEVLKNQDRLLSGRFAPHSVRIKGYIEHSMVWADCTDYWKMVRKVWRTELFSTKMLDIQAHAREEKVSELMKFLIRKEGEKVNFADVIFGSILNILGALIFSKDVYDFEDRTDNNLGMKGMIRQLMILAAIPNLADLYPILGGSDFQGLRKASAACVKRMNESWAAIVKQRRKNDDHSKNDFLQVLLDSGFSDPQIDAMLLETFGPGSDTSTSTIEWAMAELLRNPEKLVKVREELDRVIRRSNNVKESDLPNLPYLHACVKETLRLHPPVTFLLPHRAMETCQMMNYTIPKGCQLMVNTYAIGRDSKTWEKPLSFLPERFLNSELDYQGNDFQYIPFGAGRRICPGLSLATRVVRLILASLLHTFDWSLPDGMHPDELDMNDKFGLALQKDIPLVVIPKLRK*
>Chr04.g16890
MGEVTVTGGAEFNISFLLFLLLLLLIPLFVFFLGHIKLSLWKASTLPPGPYPWPVIGNILDMGKKPHISLAHFAKIHGPVISLRLGTQLLVVGSSPAAAAEILKTHDALLSARHVPQVSPMKDPKLNHLSLAWAFTCSKQWKLLRNLCRAELFSSKAIESQVNLREKKVKEMLCFLGRKEGKIVKIGEVVLAAVFNILGNLFLSKDLVSLDDETSNEGIKGLIWRLMELATTPNLADFYPILDWLDIQGLRKTTLETIGKLQDIWEGLIEERRVSNDYGVRRPQDFLDVLIGHGFQDNQISNLLLELFLAGTETTSTTVEWAMVELLKNQEAMKKLNEELARKMNGNDIREFDLPQLSYLSVCIKETLRLHPPTPFLLPHKALETCTVMNYTIPKDSQIFVNLWAIGRDPEVWDDPLAFKPERFMNSELDFKGNDFEFTPFGAGRRICPGLSMGSKQLHLILASLFHSFEWYLSDDTDPMQLDTKEKFGLTLQKEQPLLLIPKSKV*
>Chr03.g13688
MEIMAQAALAGEVINLLFPVFLSLCLFFLFIKLIKSASSATGPPLPPGPHPWPVVGNIFRLGRKPHVRLSQLAQVHGPLMSLSLGRQLIVVASSPATATQILKTHDKILCGRYAPVSSRRNDQLKYLDNFLWTELFSTRAIDSQAALREKKVRELIRYLGSKEGEVVNIGEVMFATVFNILCNLFLSKDFISLEDDEIMKGGIKRLLRSISEVASTPNLADLFPILGPLDIQGLNKKARELFVKITAMWEDIIKERREAQSAGGHVSRQRDLLDVLIDNNFSDDQINNLLLKLFTAGTHTSSSTIEWAMAEMMKNQESLVKARIELAREIKRENQVREADLCNLVYLNACLKETLRLHPPAPFLLPHRAIKTCTVMNYTIPKDSQVFVNVWAIGRDSMAWSNPLSFNPERFLSSNLGFMGNNFEFIPFGAGRRICPGLPMAGKQIQLIMASLIYCCNWSLPNGTHPSTLNMNDKLGVVLQREQPLLLIPKLRRRNY*
>Chr01.g05816
MENSNSSFLLLFCFICTFIYFLASGRRGSKSVSPKLPPGPIPLPLVGNLLKLGNKPHEALTELAKAYGPIMTLKLGCLTTVIISSSSMAKEVLRKNDQALSARIIPDSVRACNHHQVSMVWSPPSPQWRNMRKICNTEIFSSQKLDAMQGLRCQKVEKLVAYVRDNSRAGRAVNIGQAAFVTSLNLLSNTFFSVDLVHLGSDSAQDFKELIWAVMEDGGRPNLADNFPILRWIDPQGVRRRLSSHFQRLLEIFDEMIDQRLQLRALLASPTHNDNSDVLDVLLNHTKDNASQFGRNELRHFILDLFVAGTDTTSSTLEWAMAELLRKPEALVKARMELEETIQKGKSIEESDIVRLPYLQAVVKETFRLHPPAPLLVPRRSDIDVEICGFTVPKDAQVLVNVWAIGRDPTKWENPHCFSPDRFLNSAIGFNGQDFDLIPLGAGRRICPGLPLAFRMVHSMLASLLHSFDWKLEDGTTPEQMDMDDCFGLTLQKAEPLMAVPVHV*
>Chr02.g09641
MVWLPYSPRWRFHRRIANTEIFAAKKLDASQGLRCRKVHELAAHVRDNCQTRSAVDIGQAAFITTLNLISNTILSTDLASFDSGSAQELKALVHRAMEEGGRPNPMDYFPILRRIDPQGIRRRMAINVAGFYKLFDEIIDQRLECKGRSLSLLEARKMYWMHFSTKRQRMIRSLGELILKFFSWYWTDTTSSTVEWAMAELLRSPETMAKARLELKQKIGDRNLVEESDIDQLPYLQAIVKETLRLHPPVPFLIHRAESNVEICGYMVPKDAQLLVNVCTLDRDPSFWVNPDSFIPERFLNSDIDFRGHHFELIPFGAGRRMCPGLSGATRMIHLMLASLIHFFDWEPPGEMSPEDMDMGDKFGLTLQKSQPLRAVPLEANKAL*
